# Supplementary material for: Language, economic and gender disparities widen the scientific productivity gap
Source: PLoS Biol. 2025 Sep 18;23(9):e3003372. doi: 10.1371/journal.pbio.3003372 (PMC12445530; doi:10.1371/journal.pbio.3003372)
Supplement: S1 Data — (XLSX) [file pbio.3003372.s003.xlsx]

## Sheet: Fig1.A-C
N.Years.Res	Language	Income	Gender	Discipline	fit	upr	lwr
3	Native	High	Male	Conservation biology	4.7507	5.96468	3.53671
3.525	Native	High	Male	Conservation biology	4.94627	6.19044	3.7021
4.051	Native	High	Male	Conservation biology	5.1499	6.42521	3.87458
4.576	Native	High	Male	Conservation biology	5.36191	6.6694	4.05441
5.101	Native	High	Male	Conservation biology	5.58264	6.92344	4.24185
5.626	Native	High	Male	Conservation biology	5.81247	7.18777	4.43717
6.152	Native	High	Male	Conservation biology	6.05176	7.46289	4.64062
6.677	Native	High	Male	Conservation biology	6.30089	7.74929	4.8525
7.202	Native	High	Male	Conservation biology	6.56029	8.04751	5.07306
7.727	Native	High	Male	Conservation biology	6.83036	8.35811	5.3026
8.253	Native	High	Male	Conservation biology	7.11155	8.68169	5.5414
8.778	Native	High	Male	Conservation biology	7.40431	9.01888	5.78975
9.303	Native	High	Male	Conservation biology	7.70913	9.37033	6.04794
9.828	Native	High	Male	Conservation biology	8.0265	9.73675	6.31625
10.354	Native	High	Male	Conservation biology	8.35693	10.1189	6.59499
10.879	Native	High	Male	Conservation biology	8.70097	10.5175	6.88445
11.404	Native	High	Male	Conservation biology	9.05917	10.9334	7.18494
11.929	Native	High	Male	Conservation biology	9.43211	11.3675	7.49675
12.455	Native	High	Male	Conservation biology	9.82041	11.8206	7.82019
12.98	Native	High	Male	Conservation biology	10.2247	12.2938	8.15558
13.505	Native	High	Male	Conservation biology	10.6456	12.788	8.50321
14.03	Native	High	Male	Conservation biology	11.0839	13.3043	8.86343
14.556	Native	High	Male	Conservation biology	11.5402	13.8438	9.23653
15.081	Native	High	Male	Conservation biology	12.0153	14.4077	9.62285
15.606	Native	High	Male	Conservation biology	12.5099	14.9971	10.0227
16.131	Native	High	Male	Conservation biology	13.0249	15.6133	10.4365
16.657	Native	High	Male	Conservation biology	13.5611	16.2577	10.8645
17.182	Native	High	Male	Conservation biology	14.1194	16.9316	11.3072
17.707	Native	High	Male	Conservation biology	14.7006	17.6365	11.7648
18.232	Native	High	Male	Conservation biology	15.3058	18.3739	12.2378
18.758	Native	High	Male	Conservation biology	15.9359	19.1454	12.7265
19.283	Native	High	Male	Conservation biology	16.592	19.9525	13.2314
19.808	Native	High	Male	Conservation biology	17.275	20.7971	13.7529
20.333	Native	High	Male	Conservation biology	17.9862	21.6809	14.2915
20.859	Native	High	Male	Conservation biology	18.7267	22.6058	14.8475
21.384	Native	High	Male	Conservation biology	19.4976	23.5737	15.4215
21.909	Native	High	Male	Conservation biology	20.3003	24.5866	16.014
22.434	Native	High	Male	Conservation biology	21.136	25.6466	16.6254
22.96	Native	High	Male	Conservation biology	22.0061	26.7559	17.2563
23.485	Native	High	Male	Conservation biology	22.912	27.9169	17.9072
24.01	Native	High	Male	Conservation biology	23.8553	29.1318	18.5787
24.535	Native	High	Male	Conservation biology	24.8373	30.4033	19.2714
25.061	Native	High	Male	Conservation biology	25.8598	31.7338	19.9859
25.586	Native	High	Male	Conservation biology	26.9244	33.1261	20.7228
26.111	Native	High	Male	Conservation biology	28.0329	34.583	21.4827
26.636	Native	High	Male	Conservation biology	29.1869	36.1075	22.2663
27.162	Native	High	Male	Conservation biology	30.3885	37.7026	23.0743
27.687	Native	High	Male	Conservation biology	31.6395	39.3716	23.9073
28.212	Native	High	Male	Conservation biology	32.942	41.1179	24.7662
28.737	Native	High	Male	Conservation biology	34.2982	42.9448	25.6515
29.263	Native	High	Male	Conservation biology	35.7101	44.8561	26.5641
29.788	Native	High	Male	Conservation biology	37.1802	46.8557	27.5048
30.313	Native	High	Male	Conservation biology	38.7109	48.9475	28.4742
30.838	Native	High	Male	Conservation biology	40.3045	51.1357	29.4733
31.364	Native	High	Male	Conservation biology	41.9637	53.4246	30.5029
31.889	Native	High	Male	Conservation biology	43.6913	55.8188	31.5637
32.414	Native	High	Male	Conservation biology	45.49	58.3231	32.6568
32.939	Native	High	Male	Conservation biology	47.3627	60.9425	33.7828
33.465	Native	High	Male	Conservation biology	49.3125	63.6821	34.9428
33.99	Native	High	Male	Conservation biology	51.3426	66.5475	36.1377
34.515	Native	High	Male	Conservation biology	53.4562	69.5441	37.3683
35.04	Native	High	Male	Conservation biology	55.6569	72.6781	38.6356
35.566	Native	High	Male	Conservation biology	57.9482	75.9556	39.9407
36.091	Native	High	Male	Conservation biology	60.3337	79.3831	41.2844
36.616	Native	High	Male	Conservation biology	62.8175	82.9673	42.6678
37.141	Native	High	Male	Conservation biology	65.4036	86.7153	44.0919
37.667	Native	High	Male	Conservation biology	68.0961	90.6345	45.5577
38.192	Native	High	Male	Conservation biology	70.8995	94.7327	47.0662
38.717	Native	High	Male	Conservation biology	73.8182	99.0179	48.6186
39.242	Native	High	Male	Conservation biology	76.8572	103.499	50.2158
39.768	Native	High	Male	Conservation biology	80.0212	108.183	51.859
40.293	Native	High	Male	Conservation biology	83.3155	113.082	53.5493
40.818	Native	High	Male	Conservation biology	86.7454	118.203	55.2877
41.343	Native	High	Male	Conservation biology	90.3165	123.558	57.0753
41.869	Native	High	Male	Conservation biology	94.0346	129.156	58.9134
42.394	Native	High	Male	Conservation biology	97.9058	135.009	60.803
42.919	Native	High	Male	Conservation biology	101.936	141.127	62.7453
43.444	Native	High	Male	Conservation biology	106.133	147.524	64.7413
43.97	Native	High	Male	Conservation biology	110.502	154.212	66.7923
44.495	Native	High	Male	Conservation biology	115.051	161.203	68.8994
45.02	Native	High	Male	Conservation biology	119.788	168.511	71.0638
45.545	Native	High	Male	Conservation biology	124.719	176.151	73.2865
46.071	Native	High	Male	Conservation biology	129.853	184.138	75.5688
46.596	Native	High	Male	Conservation biology	135.199	192.487	77.9118
47.121	Native	High	Male	Conservation biology	140.765	201.213	80.3165
47.646	Native	High	Male	Conservation biology	146.56	210.336	82.7842
48.172	Native	High	Male	Conservation biology	152.593	219.871	85.3159
48.697	Native	High	Male	Conservation biology	158.875	229.838	87.9127
49.222	Native	High	Male	Conservation biology	165.416	240.256	90.5757
49.747	Native	High	Male	Conservation biology	172.226	251.146	93.3059
50.273	Native	High	Male	Conservation biology	179.316	262.527	96.1043
50.798	Native	High	Male	Conservation biology	186.698	274.424	98.9719
51.323	Native	High	Male	Conservation biology	194.384	286.858	101.91
51.848	Native	High	Male	Conservation biology	202.386	299.854	104.919
52.374	Native	High	Male	Conservation biology	210.718	313.436	107.999
52.899	Native	High	Male	Conservation biology	219.393	327.632	111.153
53.424	Native	High	Male	Conservation biology	228.425	342.469	114.38
53.949	Native	High	Male	Conservation biology	237.828	357.975	117.681
54.475	Native	High	Male	Conservation biology	247.619	374.181	121.057
55	Native	High	Male	Conservation biology	257.813	391.118	124.508
3	Native	High	Female	Conservation biology	2.59658	3.28533	1.90783
3.354	Native	High	Female	Conservation biology	2.6792	3.38049	1.97792
3.707	Native	High	Female	Conservation biology	2.76445	3.47855	2.05035
4.061	Native	High	Female	Conservation biology	2.85241	3.57962	2.12521
4.414	Native	High	Female	Conservation biology	2.94317	3.68381	2.20254
4.768	Native	High	Female	Conservation biology	3.03682	3.79122	2.28243
5.121	Native	High	Female	Conservation biology	3.13345	3.90198	2.36493
5.475	Native	High	Female	Conservation biology	3.23316	4.0162	2.45012
5.828	Native	High	Female	Conservation biology	3.33603	4.13401	2.53806
6.182	Native	High	Female	Conservation biology	3.44218	4.25554	2.62882
6.535	Native	High	Female	Conservation biology	3.55171	4.38094	2.72249
6.889	Native	High	Female	Conservation biology	3.66472	4.51033	2.81911
7.242	Native	High	Female	Conservation biology	3.78133	4.64389	2.91878
7.596	Native	High	Female	Conservation biology	3.90165	4.78175	3.02155
7.949	Native	High	Female	Conservation biology	4.0258	4.9241	3.1275
8.303	Native	High	Female	Conservation biology	4.15389	5.07109	3.2367
8.657	Native	High	Female	Conservation biology	4.28607	5.22292	3.34922
9.01	Native	High	Female	Conservation biology	4.42245	5.37976	3.46514
9.364	Native	High	Female	Conservation biology	4.56317	5.54181	3.58452
9.717	Native	High	Female	Conservation biology	4.70836	5.70929	3.70743
10.071	Native	High	Female	Conservation biology	4.85818	5.8824	3.83396
10.424	Native	High	Female	Conservation biology	5.01276	6.06136	3.96416
10.778	Native	High	Female	Conservation biology	5.17226	6.24641	4.09811
11.131	Native	High	Female	Conservation biology	5.33684	6.43779	4.23589
11.485	Native	High	Female	Conservation biology	5.50665	6.63575	4.37756
11.838	Native	High	Female	Conservation biology	5.68187	6.84055	4.52319
12.192	Native	High	Female	Conservation biology	5.86266	7.05247	4.67285
12.545	Native	High	Female	Conservation biology	6.04921	7.27179	4.82663
12.899	Native	High	Female	Conservation biology	6.24169	7.49879	4.98458
13.253	Native	High	Female	Conservation biology	6.44029	7.7338	5.14679
13.606	Native	High	Female	Conservation biology	6.64522	7.97711	5.31332
13.96	Native	High	Female	Conservation biology	6.85666	8.22907	5.48425
14.313	Native	High	Female	Conservation biology	7.07484	8.49001	5.65966
14.667	Native	High	Female	Conservation biology	7.29995	8.76027	5.83963
15.02	Native	High	Female	Conservation biology	7.53223	9.04023	6.02423
15.374	Native	High	Female	Conservation biology	7.7719	9.33025	6.21354
15.727	Native	High	Female	Conservation biology	8.01919	9.63073	6.40765
16.081	Native	High	Female	Conservation biology	8.27436	9.94207	6.60664
16.434	Native	High	Female	Conservation biology	8.53764	10.2647	6.8106
16.788	Native	High	Female	Conservation biology	8.8093	10.599	7.01962
17.141	Native	High	Female	Conservation biology	9.0896	10.9454	7.23379
17.495	Native	High	Female	Conservation biology	9.37883	11.3044	7.45321
17.848	Native	High	Female	Conservation biology	9.67725	11.6765	7.67797
18.202	Native	High	Female	Conservation biology	9.98518	12.0622	7.90818
18.556	Native	High	Female	Conservation biology	10.3029	12.4619	8.14394
18.909	Native	High	Female	Conservation biology	10.6307	12.8761	8.38536
19.263	Native	High	Female	Conservation biology	10.969	13.3054	8.63255
19.616	Native	High	Female	Conservation biology	11.318	13.7504	8.88563
19.97	Native	High	Female	Conservation biology	11.6781	14.2116	9.1447
20.323	Native	High	Female	Conservation biology	12.0497	14.6895	9.40991
20.677	Native	High	Female	Conservation biology	12.4331	15.1849	9.68136
21.03	Native	High	Female	Conservation biology	12.8288	15.6983	9.95919
21.384	Native	High	Female	Conservation biology	13.237	16.2304	10.2435
21.737	Native	High	Female	Conservation biology	13.6581	16.7818	10.5345
22.091	Native	High	Female	Conservation biology	14.0927	17.3532	10.8323
22.444	Native	High	Female	Conservation biology	14.5411	17.9453	11.137
22.798	Native	High	Female	Conservation biology	15.0038	18.5589	11.4487
23.152	Native	High	Female	Conservation biology	15.4812	19.1948	11.7677
23.505	Native	High	Female	Conservation biology	15.9738	19.8536	12.094
23.859	Native	High	Female	Conservation biology	16.4821	20.5363	12.4279
24.212	Native	High	Female	Conservation biology	17.0066	21.2437	12.7695
24.566	Native	High	Female	Conservation biology	17.5477	21.9766	13.1188
24.919	Native	High	Female	Conservation biology	18.1061	22.7359	13.4762
25.273	Native	High	Female	Conservation biology	18.6822	23.5226	13.8418
25.626	Native	High	Female	Conservation biology	19.2766	24.3376	14.2157
25.98	Native	High	Female	Conservation biology	19.89	25.1819	14.5981
26.333	Native	High	Female	Conservation biology	20.5229	26.0566	14.9891
26.687	Native	High	Female	Conservation biology	21.1759	26.9627	15.3891
27.04	Native	High	Female	Conservation biology	21.8497	27.9014	15.798
27.394	Native	High	Female	Conservation biology	22.5449	28.8736	16.2162
27.747	Native	High	Female	Conservation biology	23.2623	29.8808	16.6438
28.101	Native	High	Female	Conservation biology	24.0025	30.924	17.081
28.455	Native	High	Female	Conservation biology	24.7662	32.0045	17.5279
28.808	Native	High	Female	Conservation biology	25.5543	33.1237	17.9848
29.162	Native	High	Female	Conservation biology	26.3674	34.2829	18.4519
29.515	Native	High	Female	Conservation biology	27.2064	35.4834	18.9293
29.869	Native	High	Female	Conservation biology	28.072	36.7268	19.4172
30.222	Native	High	Female	Conservation biology	28.9653	38.0146	19.916
30.576	Native	High	Female	Conservation biology	29.8869	39.3482	20.4256
30.929	Native	High	Female	Conservation biology	30.8379	40.7294	20.9464
31.283	Native	High	Female	Conservation biology	31.8191	42.1597	21.4785
31.636	Native	High	Female	Conservation biology	32.8316	43.641	22.0222
31.99	Native	High	Female	Conservation biology	33.8763	45.1749	22.5776
32.343	Native	High	Female	Conservation biology	34.9542	46.7633	23.145
32.697	Native	High	Female	Conservation biology	36.0664	48.4082	23.7246
33.051	Native	High	Female	Conservation biology	37.214	50.1115	24.3165
33.404	Native	High	Female	Conservation biology	38.3981	51.8752	24.921
33.758	Native	High	Female	Conservation biology	39.6199	53.7015	25.5383
34.111	Native	High	Female	Conservation biology	40.8806	55.5925	26.1686
34.465	Native	High	Female	Conservation biology	42.1814	57.5506	26.8122
34.818	Native	High	Female	Conservation biology	43.5235	59.578	27.4691
35.172	Native	High	Female	Conservation biology	44.9084	61.6772	28.1396
35.525	Native	High	Female	Conservation biology	46.3374	63.8507	28.824
35.879	Native	High	Female	Conservation biology	47.8118	66.1011	29.5224
36.232	Native	High	Female	Conservation biology	49.3331	68.4311	30.2351
36.586	Native	High	Female	Conservation biology	50.9028	70.8435	30.9622
36.939	Native	High	Female	Conservation biology	52.5225	73.3411	31.7039
37.293	Native	High	Female	Conservation biology	54.1937	75.9269	32.4606
37.646	Native	High	Female	Conservation biology	55.9181	78.6041	33.2322
38	Native	High	Female	Conservation biology	57.6974	81.3757	34.0191
2	Native	LowerMiddle	Male	Conservation biology	3.23557	4.08634	2.38479
2.293	Native	LowerMiddle	Male	Conservation biology	3.30919	4.17229	2.44609
2.586	Native	LowerMiddle	Male	Conservation biology	3.38448	4.26013	2.50884
2.879	Native	LowerMiddle	Male	Conservation biology	3.46149	4.34993	2.57306
3.172	Native	LowerMiddle	Male	Conservation biology	3.54026	4.44173	2.63878
3.465	Native	LowerMiddle	Male	Conservation biology	3.62081	4.53558	2.70604
3.758	Native	LowerMiddle	Male	Conservation biology	3.7032	4.63154	2.77486
4.051	Native	LowerMiddle	Male	Conservation biology	3.78746	4.72965	2.84527
4.343	Native	LowerMiddle	Male	Conservation biology	3.87364	4.82998	2.9173
4.636	Native	LowerMiddle	Male	Conservation biology	3.96178	4.93257	2.99099
4.929	Native	LowerMiddle	Male	Conservation biology	4.05193	5.03749	3.06636
5.222	Native	LowerMiddle	Male	Conservation biology	4.14412	5.1448	3.14345
5.515	Native	LowerMiddle	Male	Conservation biology	4.23842	5.25455	3.22229
5.808	Native	LowerMiddle	Male	Conservation biology	4.33486	5.36682	3.3029
6.101	Native	LowerMiddle	Male	Conservation biology	4.4335	5.48166	3.38533
6.394	Native	LowerMiddle	Male	Conservation biology	4.53437	5.59915	3.4696
6.687	Native	LowerMiddle	Male	Conservation biology	4.63755	5.71935	3.55574
6.98	Native	LowerMiddle	Male	Conservation biology	4.74307	5.84235	3.6438
7.273	Native	LowerMiddle	Male	Conservation biology	4.851	5.9682	3.7338
7.566	Native	LowerMiddle	Male	Conservation biology	4.96137	6.09698	3.82577
7.859	Native	LowerMiddle	Male	Conservation biology	5.07427	6.22878	3.91975
8.152	Native	LowerMiddle	Male	Conservation biology	5.18972	6.36368	4.01577
8.444	Native	LowerMiddle	Male	Conservation biology	5.30781	6.50175	4.11387
8.737	Native	LowerMiddle	Male	Conservation biology	5.42858	6.64309	4.21408
9.03	Native	LowerMiddle	Male	Conservation biology	5.55211	6.78778	4.31643
9.323	Native	LowerMiddle	Male	Conservation biology	5.67844	6.93591	4.42097
9.616	Native	LowerMiddle	Male	Conservation biology	5.80765	7.08757	4.52772
9.909	Native	LowerMiddle	Male	Conservation biology	5.93979	7.24287	4.63672
10.202	Native	LowerMiddle	Male	Conservation biology	6.07495	7.40189	4.748
10.495	Native	LowerMiddle	Male	Conservation biology	6.21317	7.56474	4.8616
10.788	Native	LowerMiddle	Male	Conservation biology	6.35455	7.73153	4.97757
11.081	Native	LowerMiddle	Male	Conservation biology	6.49914	7.90236	5.09592
11.374	Native	LowerMiddle	Male	Conservation biology	6.64702	8.07734	5.2167
11.667	Native	LowerMiddle	Male	Conservation biology	6.79827	8.25658	5.33995
11.96	Native	LowerMiddle	Male	Conservation biology	6.95295	8.44021	5.4657
12.253	Native	LowerMiddle	Male	Conservation biology	7.11116	8.62833	5.59399
12.545	Native	LowerMiddle	Male	Conservation biology	7.27297	8.82108	5.72486
12.838	Native	LowerMiddle	Male	Conservation biology	7.43845	9.01857	5.85834
13.131	Native	LowerMiddle	Male	Conservation biology	7.60771	9.22094	5.99447
13.424	Native	LowerMiddle	Male	Conservation biology	7.78081	9.42832	6.1333
13.717	Native	LowerMiddle	Male	Conservation biology	7.95786	9.64085	6.27486
14.01	Native	LowerMiddle	Male	Conservation biology	8.13893	9.85866	6.4192
14.303	Native	LowerMiddle	Male	Conservation biology	8.32412	10.0819	6.56634
14.596	Native	LowerMiddle	Male	Conservation biology	8.51353	10.3107	6.71634
14.889	Native	LowerMiddle	Male	Conservation biology	8.70725	10.5453	6.86923
15.182	Native	LowerMiddle	Male	Conservation biology	8.90537	10.7857	7.02505
15.475	Native	LowerMiddle	Male	Conservation biology	9.108	11.0321	7.18385
15.768	Native	LowerMiddle	Male	Conservation biology	9.31524	11.2848	7.34568
16.061	Native	LowerMiddle	Male	Conservation biology	9.5272	11.5438	7.51057
16.354	Native	LowerMiddle	Male	Conservation biology	9.74398	11.8094	7.67857
16.646	Native	LowerMiddle	Male	Conservation biology	9.9657	12.0817	7.84972
16.939	Native	LowerMiddle	Male	Conservation biology	10.1925	12.3608	8.02407
17.232	Native	LowerMiddle	Male	Conservation biology	10.4244	12.6471	8.20167
17.525	Native	LowerMiddle	Male	Conservation biology	10.6616	12.9406	8.38257
17.818	Native	LowerMiddle	Male	Conservation biology	10.9042	13.2415	8.56681
18.111	Native	LowerMiddle	Male	Conservation biology	11.1523	13.5501	8.75444
18.404	Native	LowerMiddle	Male	Conservation biology	11.406	13.8665	8.94552
18.697	Native	LowerMiddle	Male	Conservation biology	11.6656	14.191	9.14008
18.99	Native	LowerMiddle	Male	Conservation biology	11.931	14.5238	9.3382
19.283	Native	LowerMiddle	Male	Conservation biology	12.2025	14.865	9.53991
19.576	Native	LowerMiddle	Male	Conservation biology	12.4801	15.215	9.74528
19.869	Native	LowerMiddle	Male	Conservation biology	12.7641	15.5738	9.95436
20.162	Native	LowerMiddle	Male	Conservation biology	13.0545	15.9419	10.1672
20.455	Native	LowerMiddle	Male	Conservation biology	13.3516	16.3193	10.3839
20.747	Native	LowerMiddle	Male	Conservation biology	13.6554	16.7064	10.6044
21.04	Native	LowerMiddle	Male	Conservation biology	13.9661	17.1033	10.8289
21.333	Native	LowerMiddle	Male	Conservation biology	14.2839	17.5104	11.0574
21.626	Native	LowerMiddle	Male	Conservation biology	14.6089	17.9279	11.2899
21.919	Native	LowerMiddle	Male	Conservation biology	14.9413	18.356	11.5266
22.212	Native	LowerMiddle	Male	Conservation biology	15.2813	18.7951	11.7674
22.505	Native	LowerMiddle	Male	Conservation biology	15.629	19.2454	12.0126
22.798	Native	LowerMiddle	Male	Conservation biology	15.9846	19.7072	12.262
23.091	Native	LowerMiddle	Male	Conservation biology	16.3483	20.1808	12.5158
23.384	Native	LowerMiddle	Male	Conservation biology	16.7203	20.6665	12.7741
23.677	Native	LowerMiddle	Male	Conservation biology	17.1008	21.1646	13.0369
23.97	Native	LowerMiddle	Male	Conservation biology	17.4899	21.6755	13.3043
24.263	Native	LowerMiddle	Male	Conservation biology	17.8878	22.1993	13.5763
24.556	Native	LowerMiddle	Male	Conservation biology	18.2948	22.7366	13.8531
24.848	Native	LowerMiddle	Male	Conservation biology	18.7111	23.2875	14.1347
25.141	Native	LowerMiddle	Male	Conservation biology	19.1369	23.8525	14.4212
25.434	Native	LowerMiddle	Male	Conservation biology	19.5723	24.4319	14.7127
25.727	Native	LowerMiddle	Male	Conservation biology	20.0177	25.0261	15.0092
26.02	Native	LowerMiddle	Male	Conservation biology	20.4731	25.6354	15.3109
26.313	Native	LowerMiddle	Male	Conservation biology	20.939	26.2602	15.6177
26.606	Native	LowerMiddle	Male	Conservation biology	21.4154	26.901	15.9299
26.899	Native	LowerMiddle	Male	Conservation biology	21.9027	27.5581	16.2474
27.192	Native	LowerMiddle	Male	Conservation biology	22.4011	28.2319	16.5703
27.485	Native	LowerMiddle	Male	Conservation biology	22.9108	28.9228	16.8988
27.778	Native	LowerMiddle	Male	Conservation biology	23.4321	29.6313	17.2329
28.071	Native	LowerMiddle	Male	Conservation biology	23.9653	30.3578	17.5728
28.364	Native	LowerMiddle	Male	Conservation biology	24.5106	31.1028	17.9184
28.657	Native	LowerMiddle	Male	Conservation biology	25.0683	31.8667	18.2699
28.949	Native	LowerMiddle	Male	Conservation biology	25.6387	32.65	18.6274
29.242	Native	LowerMiddle	Male	Conservation biology	26.2221	33.4532	18.991
29.535	Native	LowerMiddle	Male	Conservation biology	26.8187	34.2768	19.3607
29.828	Native	LowerMiddle	Male	Conservation biology	27.429	35.1213	19.7367
30.121	Native	LowerMiddle	Male	Conservation biology	28.0531	35.9871	20.119
30.414	Native	LowerMiddle	Male	Conservation biology	28.6914	36.875	20.5078
30.707	Native	LowerMiddle	Male	Conservation biology	29.3442	37.7853	20.9032
31	Native	LowerMiddle	Male	Conservation biology	30.0119	38.7187	21.3051
5	Native	LowerMiddle	Female	Conservation biology	2.27986	2.86715	1.69258
5.253	Native	LowerMiddle	Female	Conservation biology	2.33145	2.92726	1.73564
5.505	Native	LowerMiddle	Female	Conservation biology	2.3842	2.98872	1.77968
5.758	Native	LowerMiddle	Female	Conservation biology	2.43814	3.05156	1.82472
6.01	Native	LowerMiddle	Female	Conservation biology	2.49331	3.11583	1.87079
6.263	Native	LowerMiddle	Female	Conservation biology	2.54972	3.18156	1.91789
6.515	Native	LowerMiddle	Female	Conservation biology	2.60741	3.24879	1.96604
6.768	Native	LowerMiddle	Female	Conservation biology	2.66641	3.31755	2.01526
7.02	Native	LowerMiddle	Female	Conservation biology	2.72674	3.3879	2.06558
7.273	Native	LowerMiddle	Female	Conservation biology	2.78843	3.45987	2.117
7.525	Native	LowerMiddle	Female	Conservation biology	2.85152	3.5335	2.16955
7.778	Native	LowerMiddle	Female	Conservation biology	2.91604	3.60884	2.22325
8.03	Native	LowerMiddle	Female	Conservation biology	2.98202	3.68593	2.27811
8.283	Native	LowerMiddle	Female	Conservation biology	3.04949	3.76483	2.33416
8.535	Native	LowerMiddle	Female	Conservation biology	3.11849	3.84558	2.3914
8.788	Native	LowerMiddle	Female	Conservation biology	3.18905	3.92823	2.44987
9.04	Native	LowerMiddle	Female	Conservation biology	3.26121	4.01284	2.50957
9.293	Native	LowerMiddle	Female	Conservation biology	3.33499	4.09945	2.57053
9.545	Native	LowerMiddle	Female	Conservation biology	3.41045	4.18813	2.63277
9.798	Native	LowerMiddle	Female	Conservation biology	3.48762	4.27893	2.69631
10.051	Native	LowerMiddle	Female	Conservation biology	3.56653	4.3719	2.76116
10.303	Native	LowerMiddle	Female	Conservation biology	3.64722	4.46711	2.82734
10.556	Native	LowerMiddle	Female	Conservation biology	3.72975	4.56462	2.89487
10.808	Native	LowerMiddle	Female	Conservation biology	3.81414	4.66449	2.96378
11.061	Native	LowerMiddle	Female	Conservation biology	3.90043	4.76679	3.03408
11.313	Native	LowerMiddle	Female	Conservation biology	3.98869	4.87158	3.10579
11.566	Native	LowerMiddle	Female	Conservation biology	4.07893	4.97894	3.17892
11.818	Native	LowerMiddle	Female	Conservation biology	4.17122	5.08894	3.25351
12.071	Native	LowerMiddle	Female	Conservation biology	4.2656	5.20164	3.32957
12.323	Native	LowerMiddle	Female	Conservation biology	4.36212	5.31712	3.40711
12.576	Native	LowerMiddle	Female	Conservation biology	4.46081	5.43547	3.48616
12.828	Native	LowerMiddle	Female	Conservation biology	4.56174	5.55675	3.56674
13.081	Native	LowerMiddle	Female	Conservation biology	4.66496	5.68105	3.64887
13.333	Native	LowerMiddle	Female	Conservation biology	4.77051	5.80845	3.73257
13.586	Native	LowerMiddle	Female	Conservation biology	4.87845	5.93904	3.81785
13.838	Native	LowerMiddle	Female	Conservation biology	4.98883	6.0729	3.90475
14.091	Native	LowerMiddle	Female	Conservation biology	5.1017	6.21013	3.99328
14.343	Native	LowerMiddle	Female	Conservation biology	5.21713	6.35081	4.08346
14.596	Native	LowerMiddle	Female	Conservation biology	5.33518	6.49504	4.17531
14.848	Native	LowerMiddle	Female	Conservation biology	5.45589	6.64292	4.26886
15.101	Native	LowerMiddle	Female	Conservation biology	5.57934	6.79454	4.36413
15.354	Native	LowerMiddle	Female	Conservation biology	5.70557	6.95	4.46114
15.606	Native	LowerMiddle	Female	Conservation biology	5.83467	7.10942	4.55992
15.859	Native	LowerMiddle	Female	Conservation biology	5.96668	7.27289	4.66048
16.111	Native	LowerMiddle	Female	Conservation biology	6.10169	7.44052	4.76285
16.364	Native	LowerMiddle	Female	Conservation biology	6.23974	7.61243	4.86706
16.616	Native	LowerMiddle	Female	Conservation biology	6.38092	7.78872	4.97313
16.869	Native	LowerMiddle	Female	Conservation biology	6.5253	7.96952	5.08108
17.121	Native	LowerMiddle	Female	Conservation biology	6.67294	8.15494	5.19094
17.374	Native	LowerMiddle	Female	Conservation biology	6.82392	8.34511	5.30274
17.626	Native	LowerMiddle	Female	Conservation biology	6.97832	8.54014	5.4165
17.879	Native	LowerMiddle	Female	Conservation biology	7.13621	8.74018	5.53225
18.131	Native	LowerMiddle	Female	Conservation biology	7.29768	8.94534	5.65001
18.384	Native	LowerMiddle	Female	Conservation biology	7.46279	9.15576	5.76983
18.636	Native	LowerMiddle	Female	Conservation biology	7.63165	9.37158	5.89171
18.889	Native	LowerMiddle	Female	Conservation biology	7.80432	9.59294	6.0157
19.141	Native	LowerMiddle	Female	Conservation biology	7.9809	9.81998	6.14182
19.394	Native	LowerMiddle	Female	Conservation biology	8.16148	10.0528	6.27011
19.646	Native	LowerMiddle	Female	Conservation biology	8.34614	10.2917	6.40059
19.899	Native	LowerMiddle	Female	Conservation biology	8.53498	10.5367	6.53329
20.152	Native	LowerMiddle	Female	Conservation biology	8.72809	10.7879	6.66825
20.404	Native	LowerMiddle	Female	Conservation biology	8.92558	11.0457	6.8055
20.657	Native	LowerMiddle	Female	Conservation biology	9.12753	11.31	6.94507
20.909	Native	LowerMiddle	Female	Conservation biology	9.33405	11.5811	7.08699
21.162	Native	LowerMiddle	Female	Conservation biology	9.54524	11.8592	7.23131
21.414	Native	LowerMiddle	Female	Conservation biology	9.76121	12.1444	7.37805
21.667	Native	LowerMiddle	Female	Conservation biology	9.98207	12.4369	7.52726
21.919	Native	LowerMiddle	Female	Conservation biology	10.2079	12.7369	7.67896
22.172	Native	LowerMiddle	Female	Conservation biology	10.4389	13.0446	7.83319
22.424	Native	LowerMiddle	Female	Conservation biology	10.6751	13.3602	7.98999
22.677	Native	LowerMiddle	Female	Conservation biology	10.9166	13.6838	8.1494
22.929	Native	LowerMiddle	Female	Conservation biology	11.1636	14.0158	8.31145
23.182	Native	LowerMiddle	Female	Conservation biology	11.4162	14.3562	8.47619
23.434	Native	LowerMiddle	Female	Conservation biology	11.6745	14.7053	8.64365
23.687	Native	LowerMiddle	Female	Conservation biology	11.9386	15.0634	8.81388
23.939	Native	LowerMiddle	Female	Conservation biology	12.2088	15.4306	8.98691
24.192	Native	LowerMiddle	Female	Conservation biology	12.485	15.8072	9.16278
24.444	Native	LowerMiddle	Female	Conservation biology	12.7675	16.1935	9.34154
24.697	Native	LowerMiddle	Female	Conservation biology	13.0564	16.5895	9.52323
24.949	Native	LowerMiddle	Female	Conservation biology	13.3518	16.9957	9.70788
25.202	Native	LowerMiddle	Female	Conservation biology	13.6539	17.4122	9.89555
25.455	Native	LowerMiddle	Female	Conservation biology	13.9628	17.8394	10.0863
25.707	Native	LowerMiddle	Female	Conservation biology	14.2787	18.2774	10.2801
25.96	Native	LowerMiddle	Female	Conservation biology	14.6018	18.7266	10.4771
26.212	Native	LowerMiddle	Female	Conservation biology	14.9322	19.1872	10.6772
26.465	Native	LowerMiddle	Female	Conservation biology	15.2701	19.6595	10.8806
26.717	Native	LowerMiddle	Female	Conservation biology	15.6156	20.1438	11.0873
26.97	Native	LowerMiddle	Female	Conservation biology	15.9689	20.6405	11.2973
27.222	Native	LowerMiddle	Female	Conservation biology	16.3302	21.1497	11.5107
27.475	Native	LowerMiddle	Female	Conservation biology	16.6997	21.6719	11.7274
27.727	Native	LowerMiddle	Female	Conservation biology	17.0775	22.2073	11.9477
27.98	Native	LowerMiddle	Female	Conservation biology	17.4639	22.7564	12.1715
28.232	Native	LowerMiddle	Female	Conservation biology	17.8591	23.3193	12.3988
28.485	Native	LowerMiddle	Female	Conservation biology	18.2631	23.8965	12.6297
28.737	Native	LowerMiddle	Female	Conservation biology	18.6764	24.4884	12.8643
28.99	Native	LowerMiddle	Female	Conservation biology	19.0989	25.0952	13.1026
29.242	Native	LowerMiddle	Female	Conservation biology	19.5311	25.7174	13.3447
29.495	Native	LowerMiddle	Female	Conservation biology	19.973	26.3554	13.5906
29.747	Native	LowerMiddle	Female	Conservation biology	20.4249	27.0094	13.8403
30	Native	LowerMiddle	Female	Conservation biology	20.887	27.6801	14.094
2	Moderate	High	Male	Conservation biology	3.56742	4.5734	2.56143
2.455	Moderate	High	Male	Conservation biology	3.67176	4.69496	2.64857
2.909	Moderate	High	Male	Conservation biology	3.77916	4.81986	2.73846
3.364	Moderate	High	Male	Conservation biology	3.8897	4.94822	2.83118
3.818	Moderate	High	Male	Conservation biology	4.00347	5.08014	2.92681
4.273	Moderate	High	Male	Conservation biology	4.12057	5.21573	3.02542
4.727	Moderate	High	Male	Conservation biology	4.2411	5.3551	3.1271
5.182	Moderate	High	Male	Conservation biology	4.36515	5.49837	3.23193
5.636	Moderate	High	Male	Conservation biology	4.49283	5.64566	3.34
6.091	Moderate	High	Male	Conservation biology	4.62424	5.79711	3.45138
6.545	Moderate	High	Male	Conservation biology	4.7595	5.95284	3.56616
7	Moderate	High	Male	Conservation biology	4.89871	6.11299	3.68444
7.455	Moderate	High	Male	Conservation biology	5.042	6.2777	3.8063
7.909	Moderate	High	Male	Conservation biology	5.18948	6.44713	3.93182
8.364	Moderate	High	Male	Conservation biology	5.34127	6.62143	4.0611
8.818	Moderate	High	Male	Conservation biology	5.4975	6.80076	4.19424
9.273	Moderate	High	Male	Conservation biology	5.6583	6.98528	4.33131
9.727	Moderate	High	Male	Conservation biology	5.8238	7.17518	4.47243
10.182	Moderate	High	Male	Conservation biology	5.99415	7.37062	4.61767
10.636	Moderate	High	Male	Conservation biology	6.16947	7.57181	4.76714
11.091	Moderate	High	Male	Conservation biology	6.34993	7.77893	4.92093
11.545	Moderate	High	Male	Conservation biology	6.53566	7.99219	5.07913
12	Moderate	High	Male	Conservation biology	6.72683	8.2118	5.24185
12.455	Moderate	High	Male	Conservation biology	6.92359	8.43798	5.40919
12.909	Moderate	High	Male	Conservation biology	7.1261	8.67097	5.58123
13.364	Moderate	High	Male	Conservation biology	7.33453	8.91099	5.75808
13.818	Moderate	High	Male	Conservation biology	7.54907	9.15829	5.93984
14.273	Moderate	High	Male	Conservation biology	7.76987	9.41315	6.1266
14.727	Moderate	High	Male	Conservation biology	7.99714	9.67581	6.31847
15.182	Moderate	High	Male	Conservation biology	8.23105	9.94656	6.51555
15.636	Moderate	High	Male	Conservation biology	8.47181	10.2257	6.71793
16.091	Moderate	High	Male	Conservation biology	8.71961	10.5135	6.92572
16.545	Moderate	High	Male	Conservation biology	8.97465	10.8103	7.13902
17	Moderate	High	Male	Conservation biology	9.23716	11.1164	7.35792
17.455	Moderate	High	Male	Conservation biology	9.50734	11.4321	7.58254
17.909	Moderate	High	Male	Conservation biology	9.78543	11.7579	7.81298
18.364	Moderate	High	Male	Conservation biology	10.0717	12.094	8.04933
18.818	Moderate	High	Male	Conservation biology	10.3662	12.4408	8.29171
19.273	Moderate	High	Male	Conservation biology	10.6695	12.7987	8.54022
19.727	Moderate	High	Male	Conservation biology	10.9815	13.1681	8.79497
20.182	Moderate	High	Male	Conservation biology	11.3027	13.5494	9.05606
20.636	Moderate	High	Male	Conservation biology	11.6333	13.9431	9.32361
21.091	Moderate	High	Male	Conservation biology	11.9736	14.3495	9.59773
21.545	Moderate	High	Male	Conservation biology	12.3238	14.7691	9.87853
22	Moderate	High	Male	Conservation biology	12.6843	15.2025	10.1661
22.455	Moderate	High	Male	Conservation biology	13.0553	15.65	10.4606
22.909	Moderate	High	Male	Conservation biology	13.4372	16.1122	10.7622
23.364	Moderate	High	Male	Conservation biology	13.8302	16.5895	11.0709
23.818	Moderate	High	Male	Conservation biology	14.2347	17.0826	11.3869
24.273	Moderate	High	Male	Conservation biology	14.6511	17.5919	11.7103
24.727	Moderate	High	Male	Conservation biology	15.0796	18.118	12.0413
25.182	Moderate	High	Male	Conservation biology	15.5207	18.6615	12.3799
25.636	Moderate	High	Male	Conservation biology	15.9747	19.223	12.7264
26.091	Moderate	High	Male	Conservation biology	16.4419	19.803	13.0809
26.545	Moderate	High	Male	Conservation biology	16.9229	20.4023	13.4434
27	Moderate	High	Male	Conservation biology	17.4179	21.0215	13.8143
27.455	Moderate	High	Male	Conservation biology	17.9273	21.6611	14.1935
27.909	Moderate	High	Male	Conservation biology	18.4517	22.322	14.5814
28.364	Moderate	High	Male	Conservation biology	18.9914	23.0048	14.978
28.818	Moderate	High	Male	Conservation biology	19.5469	23.7103	15.3835
29.273	Moderate	High	Male	Conservation biology	20.1186	24.4392	15.7981
29.727	Moderate	High	Male	Conservation biology	20.7071	25.1922	16.2219
30.182	Moderate	High	Male	Conservation biology	21.3128	25.9703	16.6553
30.636	Moderate	High	Male	Conservation biology	21.9362	26.7741	17.0982
31.091	Moderate	High	Male	Conservation biology	22.5778	27.6046	17.551
31.545	Moderate	High	Male	Conservation biology	23.2382	28.4626	18.0138
32	Moderate	High	Male	Conservation biology	23.9179	29.349	18.4868
32.455	Moderate	High	Male	Conservation biology	24.6175	30.2647	18.9703
32.909	Moderate	High	Male	Conservation biology	25.3375	31.2107	19.4643
33.364	Moderate	High	Male	Conservation biology	26.0787	32.1881	19.9692
33.818	Moderate	High	Male	Conservation biology	26.8414	33.1977	20.4852
34.273	Moderate	High	Male	Conservation biology	27.6265	34.2406	21.0125
34.727	Moderate	High	Male	Conservation biology	28.4346	35.318	21.5513
35.182	Moderate	High	Male	Conservation biology	29.2663	36.4308	22.1018
35.636	Moderate	High	Male	Conservation biology	30.1223	37.5804	22.6643
36.091	Moderate	High	Male	Conservation biology	31.0034	38.7679	23.239
36.545	Moderate	High	Male	Conservation biology	31.9103	39.9944	23.8261
37	Moderate	High	Male	Conservation biology	32.8436	41.2612	24.426
37.455	Moderate	High	Male	Conservation biology	33.8043	42.5698	25.0388
37.909	Moderate	High	Male	Conservation biology	34.7931	43.9213	25.6648
38.364	Moderate	High	Male	Conservation biology	35.8107	45.3171	26.3043
38.818	Moderate	High	Male	Conservation biology	36.8582	46.7588	26.9576
39.273	Moderate	High	Male	Conservation biology	37.9363	48.2478	27.6248
39.727	Moderate	High	Male	Conservation biology	39.0459	49.7855	28.3063
40.182	Moderate	High	Male	Conservation biology	40.188	51.3737	29.0023
40.636	Moderate	High	Male	Conservation biology	41.3635	53.0138	29.7132
41.091	Moderate	High	Male	Conservation biology	42.5733	54.7075	30.4392
41.545	Moderate	High	Male	Conservation biology	43.8186	56.4567	31.1805
42	Moderate	High	Male	Conservation biology	45.1003	58.263	31.9376
42.455	Moderate	High	Male	Conservation biology	46.4194	60.1283	32.7106
42.909	Moderate	High	Male	Conservation biology	47.7772	62.0544	33.5
43.364	Moderate	High	Male	Conservation biology	49.1747	64.0435	34.3059
43.818	Moderate	High	Male	Conservation biology	50.613	66.0974	35.1286
44.273	Moderate	High	Male	Conservation biology	52.0934	68.2182	35.9686
44.727	Moderate	High	Male	Conservation biology	53.6171	70.4082	36.8261
45.182	Moderate	High	Male	Conservation biology	55.1854	72.6694	37.7014
45.636	Moderate	High	Male	Conservation biology	56.7996	75.0043	38.5948
46.091	Moderate	High	Male	Conservation biology	58.461	77.4152	39.5068
46.545	Moderate	High	Male	Conservation biology	60.1709	79.9044	40.4374
47	Moderate	High	Male	Conservation biology	61.9309	82.4746	41.3872
2	Moderate	High	Female	Conservation biology	1.92698	2.45221	1.40174
2.394	Moderate	High	Female	Conservation biology	1.98493	2.51932	1.45055
2.788	Moderate	High	Female	Conservation biology	2.04463	2.58835	1.50091
3.182	Moderate	High	Female	Conservation biology	2.10612	2.65938	1.55287
3.576	Moderate	High	Female	Conservation biology	2.16947	2.73246	1.60647
3.97	Moderate	High	Female	Conservation biology	2.23471	2.80767	1.66176
4.364	Moderate	High	Female	Conservation biology	2.30192	2.88507	1.71878
4.758	Moderate	High	Female	Conservation biology	2.37116	2.96473	1.77758
5.152	Moderate	High	Female	Conservation biology	2.44247	3.04675	1.83819
5.545	Moderate	High	Female	Conservation biology	2.51593	3.13118	1.90067
5.939	Moderate	High	Female	Conservation biology	2.5916	3.21812	1.96507
6.333	Moderate	High	Female	Conservation biology	2.66954	3.30766	2.03142
6.727	Moderate	High	Female	Conservation biology	2.74983	3.39988	2.09977
7.121	Moderate	High	Female	Conservation biology	2.83253	3.49488	2.17018
7.515	Moderate	High	Female	Conservation biology	2.91772	3.59275	2.24268
7.909	Moderate	High	Female	Conservation biology	3.00547	3.69361	2.31733
8.303	Moderate	High	Female	Conservation biology	3.09586	3.79755	2.39418
8.697	Moderate	High	Female	Conservation biology	3.18897	3.90468	2.47326
9.091	Moderate	High	Female	Conservation biology	3.28488	4.01512	2.55464
9.485	Moderate	High	Female	Conservation biology	3.38368	4.129	2.63835
9.879	Moderate	High	Female	Conservation biology	3.48544	4.24643	2.72445
10.273	Moderate	High	Female	Conservation biology	3.59027	4.36755	2.81298
10.667	Moderate	High	Female	Conservation biology	3.69825	4.4925	2.904
11.061	Moderate	High	Female	Conservation biology	3.80948	4.62141	2.99754
11.455	Moderate	High	Female	Conservation biology	3.92405	4.75443	3.09367
11.848	Moderate	High	Female	Conservation biology	4.04207	4.89171	3.19242
12.242	Moderate	High	Female	Conservation biology	4.16363	5.03342	3.29384
12.636	Moderate	High	Female	Conservation biology	4.28886	5.17972	3.398
13.03	Moderate	High	Female	Conservation biology	4.41785	5.33077	3.50492
13.424	Moderate	High	Female	Conservation biology	4.55071	5.48676	3.61467
13.818	Moderate	High	Female	Conservation biology	4.68758	5.64788	3.72728
14.212	Moderate	High	Female	Conservation biology	4.82856	5.8143	3.84282
14.606	Moderate	High	Female	Conservation biology	4.97378	5.98624	3.96133
15	Moderate	High	Female	Conservation biology	5.12337	6.16388	4.08286
15.394	Moderate	High	Female	Conservation biology	5.27746	6.34746	4.20746
15.788	Moderate	High	Female	Conservation biology	5.43618	6.53718	4.33519
16.182	Moderate	High	Female	Conservation biology	5.59968	6.73327	4.46609
16.576	Moderate	High	Female	Conservation biology	5.76809	6.93596	4.60022
16.97	Moderate	High	Female	Conservation biology	5.94157	7.1455	4.73764
17.364	Moderate	High	Female	Conservation biology	6.12027	7.36214	4.8784
17.758	Moderate	High	Female	Conservation biology	6.30434	7.58612	5.02255
18.152	Moderate	High	Female	Conservation biology	6.49394	7.81773	5.17016
18.545	Moderate	High	Female	Conservation biology	6.68925	8.05722	5.32129
18.939	Moderate	High	Female	Conservation biology	6.89043	8.30488	5.47599
19.333	Moderate	High	Female	Conservation biology	7.09767	8.56101	5.63433
19.727	Moderate	High	Female	Conservation biology	7.31113	8.8259	5.79637
20.121	Moderate	High	Female	Conservation biology	7.53102	9.09985	5.96219
20.515	Moderate	High	Female	Conservation biology	7.75752	9.3832	6.13184
20.909	Moderate	High	Female	Conservation biology	7.99083	9.67626	6.30541
21.303	Moderate	High	Female	Conservation biology	8.23116	9.97937	6.48295
21.697	Moderate	High	Female	Conservation biology	8.47872	10.2929	6.66455
22.091	Moderate	High	Female	Conservation biology	8.73372	10.6172	6.85029
22.485	Moderate	High	Female	Conservation biology	8.99639	10.9525	7.04023
22.879	Moderate	High	Female	Conservation biology	9.26696	11.2995	7.23447
23.273	Moderate	High	Female	Conservation biology	9.54567	11.6583	7.43308
23.667	Moderate	High	Female	Conservation biology	9.83276	12.0294	7.63616
24.061	Moderate	High	Female	Conservation biology	10.1285	12.4132	7.84378
24.455	Moderate	High	Female	Conservation biology	10.4331	12.8102	8.05604
24.848	Moderate	High	Female	Conservation biology	10.7469	13.2208	8.27302
25.242	Moderate	High	Female	Conservation biology	11.0701	13.6454	8.49483
25.636	Moderate	High	Female	Conservation biology	11.403	14.0845	8.72155
26.03	Moderate	High	Female	Conservation biology	11.746	14.5387	8.95329
26.424	Moderate	High	Female	Conservation biology	12.0993	15.0084	9.19014
26.818	Moderate	High	Female	Conservation biology	12.4632	15.4941	9.43221
27.212	Moderate	High	Female	Conservation biology	12.838	15.9964	9.6796
27.606	Moderate	High	Female	Conservation biology	13.2241	16.5158	9.93242
28	Moderate	High	Female	Conservation biology	13.6218	17.0529	10.1908
28.394	Moderate	High	Female	Conservation biology	14.0315	17.6083	10.4548
28.788	Moderate	High	Female	Conservation biology	14.4535	18.1825	10.7245
29.182	Moderate	High	Female	Conservation biology	14.8882	18.7763	11.0001
29.576	Moderate	High	Female	Conservation biology	15.336	19.3903	11.2817
29.97	Moderate	High	Female	Conservation biology	15.7972	20.025	11.5694
30.364	Moderate	High	Female	Conservation biology	16.2723	20.6813	11.8633
30.758	Moderate	High	Female	Conservation biology	16.7617	21.3599	12.1636
31.152	Moderate	High	Female	Conservation biology	17.2658	22.0614	12.4703
31.545	Moderate	High	Female	Conservation biology	17.7851	22.7867	12.7836
31.939	Moderate	High	Female	Conservation biology	18.32	23.5365	13.1036
32.333	Moderate	High	Female	Conservation biology	18.871	24.3116	13.4304
32.727	Moderate	High	Female	Conservation biology	19.4386	25.1129	13.7642
33.121	Moderate	High	Female	Conservation biology	20.0232	25.9412	14.1051
33.515	Moderate	High	Female	Conservation biology	20.6254	26.7975	14.4533
33.909	Moderate	High	Female	Conservation biology	21.2457	27.6827	14.8087
34.303	Moderate	High	Female	Conservation biology	21.8847	28.5977	15.1717
34.697	Moderate	High	Female	Conservation biology	22.5429	29.5435	15.5423
35.091	Moderate	High	Female	Conservation biology	23.2209	30.5211	15.9207
35.485	Moderate	High	Female	Conservation biology	23.9193	31.5316	16.3069
35.879	Moderate	High	Female	Conservation biology	24.6386	32.5761	16.7012
36.273	Moderate	High	Female	Conservation biology	25.3797	33.6556	17.1037
36.667	Moderate	High	Female	Conservation biology	26.143	34.7714	17.5145
37.061	Moderate	High	Female	Conservation biology	26.9292	35.9247	17.9338
37.455	Moderate	High	Female	Conservation biology	27.7391	37.1167	18.3616
37.848	Moderate	High	Female	Conservation biology	28.5734	38.3486	18.7982
38.242	Moderate	High	Female	Conservation biology	29.4328	39.6219	19.2437
38.636	Moderate	High	Female	Conservation biology	30.318	40.9377	19.6982
39.03	Moderate	High	Female	Conservation biology	31.2298	42.2977	20.1619
39.424	Moderate	High	Female	Conservation biology	32.1691	43.7032	20.635
39.818	Moderate	High	Female	Conservation biology	33.1366	45.1557	21.1175
40.212	Moderate	High	Female	Conservation biology	34.1332	46.6568	21.6096
40.606	Moderate	High	Female	Conservation biology	35.1597	48.2081	22.1114
41	Moderate	High	Female	Conservation biology	36.2172	49.8112	22.6232
2	Moderate	LowerMiddle	Male	Conservation biology	2.62364	3.27809	1.96918
2.444	Moderate	LowerMiddle	Male	Conservation biology	2.69865	3.36301	2.03428
2.889	Moderate	LowerMiddle	Male	Conservation biology	2.7758	3.45022	2.10138
3.333	Moderate	LowerMiddle	Male	Conservation biology	2.85516	3.5398	2.17053
3.778	Moderate	LowerMiddle	Male	Conservation biology	2.93679	3.63182	2.24177
4.222	Moderate	LowerMiddle	Male	Conservation biology	3.02076	3.72636	2.31516
4.667	Moderate	LowerMiddle	Male	Conservation biology	3.10712	3.82349	2.39076
5.111	Moderate	LowerMiddle	Male	Conservation biology	3.19596	3.9233	2.46862
5.556	Moderate	LowerMiddle	Male	Conservation biology	3.28733	4.02587	2.5488
6	Moderate	LowerMiddle	Male	Conservation biology	3.38132	4.13129	2.63135
6.444	Moderate	LowerMiddle	Male	Conservation biology	3.47799	4.23965	2.71633
6.889	Moderate	LowerMiddle	Male	Conservation biology	3.57743	4.35106	2.8038
7.333	Moderate	LowerMiddle	Male	Conservation biology	3.67971	4.46561	2.89381
7.778	Moderate	LowerMiddle	Male	Conservation biology	3.78492	4.5834	2.98643
8.222	Moderate	LowerMiddle	Male	Conservation biology	3.89313	4.70454	3.08171
8.667	Moderate	LowerMiddle	Male	Conservation biology	4.00443	4.82916	3.17971
9.111	Moderate	LowerMiddle	Male	Conservation biology	4.11892	4.95735	3.28049
9.556	Moderate	LowerMiddle	Male	Conservation biology	4.23668	5.08926	3.38411
10	Moderate	LowerMiddle	Male	Conservation biology	4.35781	5.22501	3.49062
10.444	Moderate	LowerMiddle	Male	Conservation biology	4.48241	5.36472	3.60009
10.889	Moderate	LowerMiddle	Male	Conservation biology	4.61056	5.50854	3.71258
11.333	Moderate	LowerMiddle	Male	Conservation biology	4.74238	5.65662	3.82813
11.778	Moderate	LowerMiddle	Male	Conservation biology	4.87796	5.80911	3.94682
12.222	Moderate	LowerMiddle	Male	Conservation biology	5.01743	5.96616	4.0687
12.667	Moderate	LowerMiddle	Male	Conservation biology	5.16088	6.12793	4.19383
13.111	Moderate	LowerMiddle	Male	Conservation biology	5.30843	6.2946	4.32226
13.556	Moderate	LowerMiddle	Male	Conservation biology	5.4602	6.46634	4.45406
14	Moderate	LowerMiddle	Male	Conservation biology	5.61631	6.64335	4.58928
14.444	Moderate	LowerMiddle	Male	Conservation biology	5.77688	6.82579	4.72797
14.889	Moderate	LowerMiddle	Male	Conservation biology	5.94205	7.01389	4.87021
15.333	Moderate	LowerMiddle	Male	Conservation biology	6.11193	7.20783	5.01604
15.778	Moderate	LowerMiddle	Male	Conservation biology	6.28668	7.40784	5.16551
16.222	Moderate	LowerMiddle	Male	Conservation biology	6.46642	7.61413	5.3187
16.667	Moderate	LowerMiddle	Male	Conservation biology	6.65129	7.82694	5.47565
17.111	Moderate	LowerMiddle	Male	Conservation biology	6.84146	8.04649	5.63643
17.556	Moderate	LowerMiddle	Male	Conservation biology	7.03706	8.27303	5.80109
18	Moderate	LowerMiddle	Male	Conservation biology	7.23825	8.50681	5.96969
18.444	Moderate	LowerMiddle	Male	Conservation biology	7.4452	8.7481	6.1423
18.889	Moderate	LowerMiddle	Male	Conservation biology	7.65806	8.99715	6.31897
19.333	Moderate	LowerMiddle	Male	Conservation biology	7.87701	9.25425	6.49976
19.778	Moderate	LowerMiddle	Male	Conservation biology	8.10221	9.51968	6.68475
20.222	Moderate	LowerMiddle	Male	Conservation biology	8.33386	9.79373	6.87399
20.667	Moderate	LowerMiddle	Male	Conservation biology	8.57213	10.0767	7.06755
21.111	Moderate	LowerMiddle	Male	Conservation biology	8.81721	10.3689	7.26551
21.556	Moderate	LowerMiddle	Male	Conservation biology	9.0693	10.6707	7.46793
22	Moderate	LowerMiddle	Male	Conservation biology	9.32859	10.9823	7.67489
22.444	Moderate	LowerMiddle	Male	Conservation biology	9.5953	11.3041	7.88647
22.889	Moderate	LowerMiddle	Male	Conservation biology	9.86964	11.6365	8.10273
23.333	Moderate	LowerMiddle	Male	Conservation biology	10.1518	11.9799	8.32377
23.778	Moderate	LowerMiddle	Male	Conservation biology	10.4421	12.3345	8.54967
24.222	Moderate	LowerMiddle	Male	Conservation biology	10.7406	12.7007	8.78051
24.667	Moderate	LowerMiddle	Male	Conservation biology	11.0477	13.079	9.01638
25.111	Moderate	LowerMiddle	Male	Conservation biology	11.3635	13.4697	9.25738
25.556	Moderate	LowerMiddle	Male	Conservation biology	11.6884	13.8733	9.50359
26	Moderate	LowerMiddle	Male	Conservation biology	12.0226	14.2901	9.75513
26.444	Moderate	LowerMiddle	Male	Conservation biology	12.3663	14.7206	10.0121
26.889	Moderate	LowerMiddle	Male	Conservation biology	12.7199	15.1652	10.2746
27.333	Moderate	LowerMiddle	Male	Conservation biology	13.0836	15.6245	10.5427
27.778	Moderate	LowerMiddle	Male	Conservation biology	13.4576	16.0987	10.8165
28.222	Moderate	LowerMiddle	Male	Conservation biology	13.8424	16.5885	11.0962
28.667	Moderate	LowerMiddle	Male	Conservation biology	14.2382	17.0944	11.3819
29.111	Moderate	LowerMiddle	Male	Conservation biology	14.6452	17.6168	11.6737
29.556	Moderate	LowerMiddle	Male	Conservation biology	15.0639	18.1562	11.9717
30	Moderate	LowerMiddle	Male	Conservation biology	15.4946	18.7133	12.276
30.444	Moderate	LowerMiddle	Male	Conservation biology	15.9376	19.2885	12.5868
30.889	Moderate	LowerMiddle	Male	Conservation biology	16.3933	19.8825	12.9041
31.333	Moderate	LowerMiddle	Male	Conservation biology	16.862	20.4957	13.2282
31.778	Moderate	LowerMiddle	Male	Conservation biology	17.3441	21.129	13.5592
32.222	Moderate	LowerMiddle	Male	Conservation biology	17.84	21.7828	13.8971
32.667	Moderate	LowerMiddle	Male	Conservation biology	18.35	22.4578	14.2422
33.111	Moderate	LowerMiddle	Male	Conservation biology	18.8746	23.1547	14.5946
33.556	Moderate	LowerMiddle	Male	Conservation biology	19.4143	23.8741	14.9544
34	Moderate	LowerMiddle	Male	Conservation biology	19.9693	24.6169	15.3218
34.444	Moderate	LowerMiddle	Male	Conservation biology	20.5403	25.3836	15.6969
34.889	Moderate	LowerMiddle	Male	Conservation biology	21.1275	26.1752	16.0799
35.333	Moderate	LowerMiddle	Male	Conservation biology	21.7316	26.9922	16.4709
35.778	Moderate	LowerMiddle	Male	Conservation biology	22.3529	27.8356	16.8701
36.222	Moderate	LowerMiddle	Male	Conservation biology	22.992	28.7062	17.2777
36.667	Moderate	LowerMiddle	Male	Conservation biology	23.6493	29.6049	17.6938
37.111	Moderate	LowerMiddle	Male	Conservation biology	24.3255	30.5324	18.1186
37.556	Moderate	LowerMiddle	Male	Conservation biology	25.0209	31.4897	18.5522
38	Moderate	LowerMiddle	Male	Conservation biology	25.7363	32.4778	18.9948
38.444	Moderate	LowerMiddle	Male	Conservation biology	26.4721	33.4976	19.4467
38.889	Moderate	LowerMiddle	Male	Conservation biology	27.229	34.5501	19.9079
39.333	Moderate	LowerMiddle	Male	Conservation biology	28.0075	35.6363	20.3786
39.778	Moderate	LowerMiddle	Male	Conservation biology	28.8082	36.7574	20.8591
40.222	Moderate	LowerMiddle	Male	Conservation biology	29.6319	37.9143	21.3494
40.667	Moderate	LowerMiddle	Male	Conservation biology	30.479	39.1082	21.8499
41.111	Moderate	LowerMiddle	Male	Conservation biology	31.3505	40.3403	22.3606
41.556	Moderate	LowerMiddle	Male	Conservation biology	32.2468	41.6118	22.8817
42	Moderate	LowerMiddle	Male	Conservation biology	33.1687	42.9239	23.4136
42.444	Moderate	LowerMiddle	Male	Conservation biology	34.117	44.2779	23.9562
42.889	Moderate	LowerMiddle	Male	Conservation biology	35.0925	45.675	24.5099
43.333	Moderate	LowerMiddle	Male	Conservation biology	36.0958	47.1168	25.0748
43.778	Moderate	LowerMiddle	Male	Conservation biology	37.1278	48.6044	25.6511
44.222	Moderate	LowerMiddle	Male	Conservation biology	38.1893	50.1395	26.2391
44.667	Moderate	LowerMiddle	Male	Conservation biology	39.2811	51.7234	26.8388
45.111	Moderate	LowerMiddle	Male	Conservation biology	40.4042	53.3578	27.4506
45.556	Moderate	LowerMiddle	Male	Conservation biology	41.5594	55.0441	28.0746
46	Moderate	LowerMiddle	Male	Conservation biology	42.7476	56.7841	28.7111
1	Moderate	LowerMiddle	Female	Conservation biology	1.31449	1.65481	0.974174
1.384	Moderate	LowerMiddle	Female	Conservation biology	1.353	1.69854	1.00745
1.768	Moderate	LowerMiddle	Female	Conservation biology	1.39263	1.74348	1.04178
2.152	Moderate	LowerMiddle	Female	Conservation biology	1.43343	1.78967	1.07719
2.535	Moderate	LowerMiddle	Female	Conservation biology	1.47542	1.83714	1.1137
2.919	Moderate	LowerMiddle	Female	Conservation biology	1.51864	1.88593	1.15134
3.303	Moderate	LowerMiddle	Female	Conservation biology	1.56312	1.93609	1.19015
3.687	Moderate	LowerMiddle	Female	Conservation biology	1.60891	1.98767	1.23015
4.071	Moderate	LowerMiddle	Female	Conservation biology	1.65604	2.0407	1.27138
4.455	Moderate	LowerMiddle	Female	Conservation biology	1.70455	2.09525	1.31386
4.838	Moderate	LowerMiddle	Female	Conservation biology	1.75448	2.15135	1.35762
5.222	Moderate	LowerMiddle	Female	Conservation biology	1.80588	2.20906	1.4027
5.606	Moderate	LowerMiddle	Female	Conservation biology	1.85878	2.26843	1.44912
5.99	Moderate	LowerMiddle	Female	Conservation biology	1.91323	2.32953	1.49692
6.374	Moderate	LowerMiddle	Female	Conservation biology	1.96927	2.39241	1.54613
6.758	Moderate	LowerMiddle	Female	Conservation biology	2.02696	2.45714	1.59678
7.141	Moderate	LowerMiddle	Female	Conservation biology	2.08633	2.52377	1.6489
7.525	Moderate	LowerMiddle	Female	Conservation biology	2.14745	2.59238	1.70252
7.909	Moderate	LowerMiddle	Female	Conservation biology	2.21036	2.66304	1.75767
8.293	Moderate	LowerMiddle	Female	Conservation biology	2.2751	2.73582	1.81439
8.677	Moderate	LowerMiddle	Female	Conservation biology	2.34175	2.8108	1.8727
9.061	Moderate	LowerMiddle	Female	Conservation biology	2.41035	2.88806	1.93264
9.444	Moderate	LowerMiddle	Female	Conservation biology	2.48095	2.96768	1.99423
9.828	Moderate	LowerMiddle	Female	Conservation biology	2.55363	3.04975	2.05751
10.212	Moderate	LowerMiddle	Female	Conservation biology	2.62843	3.13436	2.1225
10.596	Moderate	LowerMiddle	Female	Conservation biology	2.70543	3.22161	2.18925
10.98	Moderate	LowerMiddle	Female	Conservation biology	2.78468	3.31159	2.25777
11.364	Moderate	LowerMiddle	Female	Conservation biology	2.86625	3.40441	2.32809
11.747	Moderate	LowerMiddle	Female	Conservation biology	2.95021	3.50017	2.40025
12.131	Moderate	LowerMiddle	Female	Conservation biology	3.03663	3.59899	2.47428
12.515	Moderate	LowerMiddle	Female	Conservation biology	3.12559	3.70098	2.55019
12.899	Moderate	LowerMiddle	Female	Conservation biology	3.21714	3.80625	2.62804
13.283	Moderate	LowerMiddle	Female	Conservation biology	3.31138	3.91494	2.70783
13.667	Moderate	LowerMiddle	Female	Conservation biology	3.40838	4.02717	2.7896
14.051	Moderate	LowerMiddle	Female	Conservation biology	3.50823	4.14307	2.87339
14.434	Moderate	LowerMiddle	Female	Conservation biology	3.61099	4.26278	2.95921
14.818	Moderate	LowerMiddle	Female	Conservation biology	3.71677	4.38644	3.0471
15.202	Moderate	LowerMiddle	Female	Conservation biology	3.82565	4.5142	3.1371
15.586	Moderate	LowerMiddle	Female	Conservation biology	3.93771	4.6462	3.22922
15.97	Moderate	LowerMiddle	Female	Conservation biology	4.05306	4.78261	3.32351
16.354	Moderate	LowerMiddle	Female	Conservation biology	4.17179	4.92358	3.41999
16.737	Moderate	LowerMiddle	Female	Conservation biology	4.29399	5.06928	3.51871
17.121	Moderate	LowerMiddle	Female	Conservation biology	4.41978	5.21987	3.61968
17.505	Moderate	LowerMiddle	Female	Conservation biology	4.54925	5.37554	3.72296
17.889	Moderate	LowerMiddle	Female	Conservation biology	4.68251	5.53645	3.82857
18.273	Moderate	LowerMiddle	Female	Conservation biology	4.81968	5.7028	3.93655
18.657	Moderate	LowerMiddle	Female	Conservation biology	4.96086	5.87477	4.04695
19.04	Moderate	LowerMiddle	Female	Conservation biology	5.10618	6.05256	4.1598
19.424	Moderate	LowerMiddle	Female	Conservation biology	5.25575	6.23637	4.27514
19.808	Moderate	LowerMiddle	Female	Conservation biology	5.40971	6.4264	4.39303
20.192	Moderate	LowerMiddle	Female	Conservation biology	5.56818	6.62287	4.51349
20.576	Moderate	LowerMiddle	Female	Conservation biology	5.73129	6.82599	4.63659
20.96	Moderate	LowerMiddle	Female	Conservation biology	5.89918	7.03599	4.76237
21.343	Moderate	LowerMiddle	Female	Conservation biology	6.07198	7.25309	4.89087
21.727	Moderate	LowerMiddle	Female	Conservation biology	6.24985	7.47754	5.02216
22.111	Moderate	LowerMiddle	Female	Conservation biology	6.43293	7.70958	5.15628
22.495	Moderate	LowerMiddle	Female	Conservation biology	6.62137	7.94945	5.29329
22.879	Moderate	LowerMiddle	Female	Conservation biology	6.81533	8.19742	5.43324
23.263	Moderate	LowerMiddle	Female	Conservation biology	7.01497	8.45376	5.57619
23.646	Moderate	LowerMiddle	Female	Conservation biology	7.22046	8.71873	5.7222
24.03	Moderate	LowerMiddle	Female	Conservation biology	7.43198	8.99261	5.87134
24.414	Moderate	LowerMiddle	Female	Conservation biology	7.64968	9.27571	6.02366
24.798	Moderate	LowerMiddle	Female	Conservation biology	7.87376	9.56831	6.17922
25.182	Moderate	LowerMiddle	Female	Conservation biology	8.10441	9.87073	6.33809
25.566	Moderate	LowerMiddle	Female	Conservation biology	8.34182	10.1833	6.50035
25.949	Moderate	LowerMiddle	Female	Conservation biology	8.58618	10.5063	6.66604
26.333	Moderate	LowerMiddle	Female	Conservation biology	8.83769	10.8401	6.83525
26.717	Moderate	LowerMiddle	Female	Conservation biology	9.09658	11.1851	7.00805
27.101	Moderate	LowerMiddle	Female	Conservation biology	9.36304	11.5416	7.1845
27.485	Moderate	LowerMiddle	Female	Conservation biology	9.63732	11.91	7.36467
27.869	Moderate	LowerMiddle	Female	Conservation biology	9.91962	12.2906	7.54865
28.253	Moderate	LowerMiddle	Female	Conservation biology	10.2102	12.6839	7.7365
28.636	Moderate	LowerMiddle	Female	Conservation biology	10.5093	13.0903	7.92831
29.02	Moderate	LowerMiddle	Female	Conservation biology	10.8171	13.5101	8.12414
29.404	Moderate	LowerMiddle	Female	Conservation biology	11.134	13.9439	8.32409
29.788	Moderate	LowerMiddle	Female	Conservation biology	11.4602	14.3921	8.52822
30.172	Moderate	LowerMiddle	Female	Conservation biology	11.7959	14.8551	8.73661
30.556	Moderate	LowerMiddle	Female	Conservation biology	12.1414	15.3335	8.94936
30.939	Moderate	LowerMiddle	Female	Conservation biology	12.4971	15.8276	9.16653
31.323	Moderate	LowerMiddle	Female	Conservation biology	12.8631	16.3381	9.38822
31.707	Moderate	LowerMiddle	Female	Conservation biology	13.2399	16.8654	9.61451
32.091	Moderate	LowerMiddle	Female	Conservation biology	13.6278	17.4101	9.84549
32.475	Moderate	LowerMiddle	Female	Conservation biology	14.027	17.9727	10.0812
32.859	Moderate	LowerMiddle	Female	Conservation biology	14.4379	18.5539	10.3218
33.242	Moderate	LowerMiddle	Female	Conservation biology	14.8608	19.1543	10.5674
33.626	Moderate	LowerMiddle	Female	Conservation biology	15.2961	19.7743	10.818
34.01	Moderate	LowerMiddle	Female	Conservation biology	15.7442	20.4148	11.0737
34.394	Moderate	LowerMiddle	Female	Conservation biology	16.2054	21.0762	11.3346
34.778	Moderate	LowerMiddle	Female	Conservation biology	16.6801	21.7594	11.6008
35.162	Moderate	LowerMiddle	Female	Conservation biology	17.1687	22.465	11.8724
35.545	Moderate	LowerMiddle	Female	Conservation biology	17.6717	23.1938	12.1495
35.929	Moderate	LowerMiddle	Female	Conservation biology	18.1893	23.9464	12.4322
36.313	Moderate	LowerMiddle	Female	Conservation biology	18.7221	24.7237	12.7206
36.697	Moderate	LowerMiddle	Female	Conservation biology	19.2706	25.5264	13.0147
37.081	Moderate	LowerMiddle	Female	Conservation biology	19.8351	26.3554	13.3147
37.465	Moderate	LowerMiddle	Female	Conservation biology	20.4161	27.2115	13.6207
37.848	Moderate	LowerMiddle	Female	Conservation biology	21.0141	28.0956	13.9327
38.232	Moderate	LowerMiddle	Female	Conservation biology	21.6297	29.0086	14.2509
38.616	Moderate	LowerMiddle	Female	Conservation biology	22.2633	29.9514	14.5753
39	Moderate	LowerMiddle	Female	Conservation biology	22.9155	30.9249	14.9061
3	Low	High	Male	Conservation biology	4.11318	4.98074	3.24562
3.525	Low	High	Male	Conservation biology	4.23759	5.11978	3.35539
4.051	Low	High	Male	Conservation biology	4.36575	5.26294	3.46857
4.576	Low	High	Male	Conservation biology	4.4978	5.41036	3.58523
5.101	Low	High	Male	Conservation biology	4.63383	5.56219	3.70548
5.626	Low	High	Male	Conservation biology	4.77399	5.71858	3.82939
6.152	Low	High	Male	Conservation biology	4.91838	5.87969	3.95706
6.677	Low	High	Male	Conservation biology	5.06714	6.04569	4.08858
7.202	Low	High	Male	Conservation biology	5.22039	6.21675	4.22403
7.727	Low	High	Male	Conservation biology	5.37828	6.39305	4.36352
8.253	Low	High	Male	Conservation biology	5.54095	6.57478	4.50712
8.778	Low	High	Male	Conservation biology	5.70854	6.76214	4.65494
9.303	Low	High	Male	Conservation biology	5.8812	6.95533	4.80706
9.828	Low	High	Male	Conservation biology	6.05908	7.15457	4.96358
10.354	Low	High	Male	Conservation biology	6.24234	7.36008	5.12459
10.879	Low	High	Male	Conservation biology	6.43114	7.57209	5.29019
11.404	Low	High	Male	Conservation biology	6.62565	7.79084	5.46046
11.929	Low	High	Male	Conservation biology	6.82604	8.01658	5.6355
12.455	Low	High	Male	Conservation biology	7.0325	8.24959	5.81541
12.98	Low	High	Male	Conservation biology	7.2452	8.49012	6.00028
13.505	Low	High	Male	Conservation biology	7.46433	8.73846	6.19021
14.03	Low	High	Male	Conservation biology	7.69009	8.99491	6.38528
14.556	Low	High	Male	Conservation biology	7.92268	9.25976	6.58561
15.081	Low	High	Male	Conservation biology	8.16231	9.53334	6.79128
15.606	Low	High	Male	Conservation biology	8.40918	9.81598	7.00239
16.131	Low	High	Male	Conservation biology	8.66352	10.108	7.21904
16.657	Low	High	Male	Conservation biology	8.92555	10.4098	7.44133
17.182	Low	High	Male	Conservation biology	9.19551	10.7216	7.66937
17.707	Low	High	Male	Conservation biology	9.47363	11.044	7.90326
18.232	Low	High	Male	Conservation biology	9.76016	11.3772	8.14311
18.758	Low	High	Male	Conservation biology	10.0554	11.7217	8.38902
19.283	Low	High	Male	Conservation biology	10.3595	12.0779	8.6411
19.808	Low	High	Male	Conservation biology	10.6728	12.4461	8.89948
20.333	Low	High	Male	Conservation biology	10.9956	12.827	9.16427
20.859	Low	High	Male	Conservation biology	11.3282	13.2208	9.43559
21.384	Low	High	Male	Conservation biology	11.6708	13.6281	9.71356
21.909	Low	High	Male	Conservation biology	12.0238	14.0493	9.99831
22.434	Low	High	Male	Conservation biology	12.3875	14.4849	10.29
22.96	Low	High	Male	Conservation biology	12.7621	14.9355	10.5887
23.485	Low	High	Male	Conservation biology	13.1481	15.4016	10.8946
24.01	Low	High	Male	Conservation biology	13.5458	15.8837	11.2079
24.535	Low	High	Male	Conservation biology	13.9555	16.3823	11.5287
25.061	Low	High	Male	Conservation biology	14.3776	16.8981	11.8571
25.586	Low	High	Male	Conservation biology	14.8124	17.4316	12.1933
26.111	Low	High	Male	Conservation biology	15.2604	17.9834	12.5375
26.636	Low	High	Male	Conservation biology	15.722	18.5542	12.8898
27.162	Low	High	Male	Conservation biology	16.1975	19.1445	13.2505
27.687	Low	High	Male	Conservation biology	16.6874	19.7552	13.6196
28.212	Low	High	Male	Conservation biology	17.1921	20.3867	13.9975
28.737	Low	High	Male	Conservation biology	17.7121	21.04	14.3842
29.263	Low	High	Male	Conservation biology	18.2478	21.7156	14.7801
29.788	Low	High	Male	Conservation biology	18.7997	22.4143	15.1852
30.313	Low	High	Male	Conservation biology	19.3683	23.1369	15.5997
30.838	Low	High	Male	Conservation biology	19.9541	23.8842	16.024
31.364	Low	High	Male	Conservation biology	20.5576	24.6571	16.4582
31.889	Low	High	Male	Conservation biology	21.1794	25.4563	16.9026
32.414	Low	High	Male	Conservation biology	21.82	26.2827	17.3573
32.939	Low	High	Male	Conservation biology	22.48	27.1373	17.8226
33.465	Low	High	Male	Conservation biology	23.1599	28.021	18.2988
33.99	Low	High	Male	Conservation biology	23.8603	28.9347	18.786
34.515	Low	High	Male	Conservation biology	24.582	29.8795	19.2846
35.04	Low	High	Male	Conservation biology	25.3255	30.8563	19.7947
35.566	Low	High	Male	Conservation biology	26.0915	31.8663	20.3167
36.091	Low	High	Male	Conservation biology	26.8806	32.9104	20.8508
36.616	Low	High	Male	Conservation biology	27.6936	33.99	21.3973
37.141	Low	High	Male	Conservation biology	28.5312	35.1061	21.9564
37.667	Low	High	Male	Conservation biology	29.3942	36.2599	22.5284
38.192	Low	High	Male	Conservation biology	30.2832	37.4527	23.1137
38.717	Low	High	Male	Conservation biology	31.1991	38.6858	23.7125
39.242	Low	High	Male	Conservation biology	32.1428	39.9605	24.3251
39.768	Low	High	Male	Conservation biology	33.1149	41.2782	24.9517
40.293	Low	High	Male	Conservation biology	34.1165	42.6402	25.5928
40.818	Low	High	Male	Conservation biology	35.1484	44.0482	26.2486
41.343	Low	High	Male	Conservation biology	36.2114	45.5035	26.9194
41.869	Low	High	Male	Conservation biology	37.3067	47.0078	27.6056
42.394	Low	High	Male	Conservation biology	38.435	48.5626	28.3074
42.919	Low	High	Male	Conservation biology	39.5975	50.1697	29.0253
43.444	Low	High	Male	Conservation biology	40.7951	51.8308	29.7595
43.97	Low	High	Male	Conservation biology	42.029	53.5476	30.5104
44.495	Low	High	Male	Conservation biology	43.3002	55.322	31.2784
45.02	Low	High	Male	Conservation biology	44.6098	57.1559	32.0638
45.545	Low	High	Male	Conservation biology	45.9591	59.0512	32.8669
46.071	Low	High	Male	Conservation biology	47.3491	61.0101	33.6882
46.596	Low	High	Male	Conservation biology	48.7812	63.0345	34.5279
47.121	Low	High	Male	Conservation biology	50.2566	65.1267	35.3865
47.646	Low	High	Male	Conservation biology	51.7766	67.2889	36.2644
48.172	Low	High	Male	Conservation biology	53.3426	69.5234	37.1619
48.697	Low	High	Male	Conservation biology	54.956	71.8325	38.0795
49.222	Low	High	Male	Conservation biology	56.6182	74.2189	39.0175
49.747	Low	High	Male	Conservation biology	58.3306	76.6849	39.9763
50.273	Low	High	Male	Conservation biology	60.0948	79.2333	40.9564
50.798	Low	High	Male	Conservation biology	61.9124	81.8667	41.9581
51.323	Low	High	Male	Conservation biology	63.785	84.588	42.9819
51.848	Low	High	Male	Conservation biology	65.7142	87.4001	44.0283
52.374	Low	High	Male	Conservation biology	67.7017	90.3059	45.0975
52.899	Low	High	Male	Conservation biology	69.7494	93.3086	46.1902
53.424	Low	High	Male	Conservation biology	71.859	96.4113	47.3066
53.949	Low	High	Male	Conservation biology	74.0324	99.6174	48.4474
54.475	Low	High	Male	Conservation biology	76.2715	102.93	49.6128
55	Low	High	Male	Conservation biology	78.5784	106.353	50.8034
2	Low	High	Female	Conservation biology	2.09925	2.61693	1.58156
2.283	Low	High	Female	Conservation biology	2.14033	2.66279	1.61786
2.566	Low	High	Female	Conservation biology	2.18221	2.70952	1.6549
2.848	Low	High	Female	Conservation biology	2.22491	2.75713	1.6927
3.131	Low	High	Female	Conservation biology	2.26845	2.80565	1.73126
3.414	Low	High	Female	Conservation biology	2.31285	2.85509	1.7706
3.697	Low	High	Female	Conservation biology	2.35811	2.90548	1.81073
3.98	Low	High	Female	Conservation biology	2.40425	2.95685	1.85166
4.263	Low	High	Female	Conservation biology	2.4513	3.0092	1.8934
4.545	Low	High	Female	Conservation biology	2.49927	3.06258	1.93596
4.828	Low	High	Female	Conservation biology	2.54818	3.117	1.97936
5.111	Low	High	Female	Conservation biology	2.59805	3.17249	2.0236
5.394	Low	High	Female	Conservation biology	2.64889	3.22908	2.0687
5.677	Low	High	Female	Conservation biology	2.70073	3.28679	2.11466
5.96	Low	High	Female	Conservation biology	2.75358	3.34565	2.1615
6.242	Low	High	Female	Conservation biology	2.80746	3.40569	2.20923
6.525	Low	High	Female	Conservation biology	2.8624	3.46694	2.25786
6.808	Low	High	Female	Conservation biology	2.91842	3.52944	2.30739
7.091	Low	High	Female	Conservation biology	2.97553	3.59321	2.35785
7.374	Low	High	Female	Conservation biology	3.03376	3.65828	2.40923
7.657	Low	High	Female	Conservation biology	3.09312	3.7247	2.46155
7.939	Low	High	Female	Conservation biology	3.15365	3.79249	2.51482
8.222	Low	High	Female	Conservation biology	3.21537	3.8617	2.56904
8.505	Low	High	Female	Conservation biology	3.27829	3.93235	2.62423
8.788	Low	High	Female	Conservation biology	3.34244	4.0045	2.68039
9.071	Low	High	Female	Conservation biology	3.40785	4.07817	2.73753
9.354	Low	High	Female	Conservation biology	3.47454	4.15342	2.79567
9.636	Low	High	Female	Conservation biology	3.54254	4.23027	2.8548
9.919	Low	High	Female	Conservation biology	3.61186	4.30878	2.91494
10.202	Low	High	Female	Conservation biology	3.68254	4.38899	2.97609
10.485	Low	High	Female	Conservation biology	3.75461	4.47094	3.03827
10.768	Low	High	Female	Conservation biology	3.82808	4.55468	3.10147
11.051	Low	High	Female	Conservation biology	3.90299	4.64027	3.16572
11.333	Low	High	Female	Conservation biology	3.97937	4.72774	3.231
11.616	Low	High	Female	Conservation biology	4.05724	4.81715	3.29733
11.899	Low	High	Female	Conservation biology	4.13664	4.90856	3.36472
12.182	Low	High	Female	Conservation biology	4.21759	5.00201	3.43318
12.465	Low	High	Female	Conservation biology	4.30013	5.09755	3.5027
12.747	Low	High	Female	Conservation biology	4.38428	5.19526	3.5733
13.03	Low	High	Female	Conservation biology	4.47007	5.29517	3.64498
13.313	Low	High	Female	Conservation biology	4.55755	5.39735	3.71775
13.596	Low	High	Female	Conservation biology	4.64674	5.50186	3.79161
13.879	Low	High	Female	Conservation biology	4.73767	5.60876	3.86658
14.162	Low	High	Female	Conservation biology	4.83038	5.71811	3.94265
14.444	Low	High	Female	Conservation biology	4.92491	5.82997	4.01984
14.727	Low	High	Female	Conservation biology	5.02128	5.94441	4.09816
15.01	Low	High	Female	Conservation biology	5.11955	6.06149	4.1776
15.293	Low	High	Female	Conservation biology	5.21973	6.18128	4.25818
15.576	Low	High	Female	Conservation biology	5.32188	6.30385	4.33991
15.859	Low	High	Female	Conservation biology	5.42602	6.42926	4.42278
16.141	Low	High	Female	Conservation biology	5.5322	6.55758	4.50682
16.424	Low	High	Female	Conservation biology	5.64047	6.6889	4.59203
16.707	Low	High	Female	Conservation biology	5.75084	6.82327	4.67842
16.99	Low	High	Female	Conservation biology	5.86338	6.96077	4.766
17.273	Low	High	Female	Conservation biology	5.97813	7.10148	4.85477
17.556	Low	High	Female	Conservation biology	6.09511	7.24547	4.94475
17.838	Low	High	Female	Conservation biology	6.21439	7.39282	5.03596
18.121	Low	High	Female	Conservation biology	6.336	7.54361	5.12839
18.404	Low	High	Female	Conservation biology	6.45999	7.69792	5.22206
18.687	Low	High	Female	Conservation biology	6.58641	7.85583	5.31698
18.97	Low	High	Female	Conservation biology	6.7153	8.01743	5.41317
19.253	Low	High	Female	Conservation biology	6.84671	8.18279	5.51063
19.535	Low	High	Female	Conservation biology	6.98069	8.352	5.60939
19.818	Low	High	Female	Conservation biology	7.1173	8.52515	5.70945
20.101	Low	High	Female	Conservation biology	7.25658	8.70234	5.81082
20.384	Low	High	Female	Conservation biology	7.39859	8.88364	5.91353
20.667	Low	High	Female	Conservation biology	7.54337	9.06915	6.01759
20.949	Low	High	Female	Conservation biology	7.69099	9.25897	6.123
21.232	Low	High	Female	Conservation biology	7.84149	9.45319	6.2298
21.515	Low	High	Female	Conservation biology	7.99495	9.65191	6.33798
21.798	Low	High	Female	Conservation biology	8.1514	9.85522	6.44757
22.081	Low	High	Female	Conservation biology	8.31092	10.0632	6.55859
22.364	Low	High	Female	Conservation biology	8.47355	10.2761	6.67105
22.646	Low	High	Female	Conservation biology	8.63937	10.4938	6.78497
22.929	Low	High	Female	Conservation biology	8.80844	10.7165	6.90037
23.212	Low	High	Female	Conservation biology	8.98081	10.9444	7.01726
23.495	Low	High	Female	Conservation biology	9.15656	11.1775	7.13565
23.778	Low	High	Female	Conservation biology	9.33575	11.4159	7.25558
24.061	Low	High	Female	Conservation biology	9.51844	11.6598	7.37706
24.343	Low	High	Female	Conservation biology	9.70471	11.9093	7.5001
24.626	Low	High	Female	Conservation biology	9.89462	12.1645	7.62473
24.909	Low	High	Female	Conservation biology	10.0883	12.4255	7.75096
25.192	Low	High	Female	Conservation biology	10.2857	12.6925	7.87882
25.475	Low	High	Female	Conservation biology	10.487	12.9656	8.00831
25.758	Low	High	Female	Conservation biology	10.6922	13.2449	8.13947
26.04	Low	High	Female	Conservation biology	10.9014	13.5305	8.27231
26.323	Low	High	Female	Conservation biology	11.1147	13.8226	8.40686
26.606	Low	High	Female	Conservation biology	11.3322	14.1214	8.54312
26.889	Low	High	Female	Conservation biology	11.554	14.4269	8.68113
27.172	Low	High	Female	Conservation biology	11.7801	14.7393	8.82089
27.455	Low	High	Female	Conservation biology	12.0106	15.0588	8.96244
27.737	Low	High	Female	Conservation biology	12.2457	15.3856	9.10579
28.02	Low	High	Female	Conservation biology	12.4853	15.7197	9.25096
28.303	Low	High	Female	Conservation biology	12.7296	16.0613	9.39798
28.586	Low	High	Female	Conservation biology	12.9788	16.4106	9.54686
28.869	Low	High	Female	Conservation biology	13.2327	16.7679	9.69762
29.152	Low	High	Female	Conservation biology	13.4917	17.1331	9.85029
29.434	Low	High	Female	Conservation biology	13.7557	17.5065	10.0049
29.717	Low	High	Female	Conservation biology	14.0249	17.8884	10.1614
30	Low	High	Female	Conservation biology	14.2994	18.2788	10.3199
1	Low	LowerMiddle	Male	Conservation biology	2.70056	3.22927	2.17184
1.394	Low	LowerMiddle	Male	Conservation biology	2.76159	3.29737	2.2258
1.788	Low	LowerMiddle	Male	Conservation biology	2.824	3.36702	2.28097
2.182	Low	LowerMiddle	Male	Conservation biology	2.88782	3.43826	2.33737
2.576	Low	LowerMiddle	Male	Conservation biology	2.95308	3.51114	2.39503
2.97	Low	LowerMiddle	Male	Conservation biology	3.01982	3.58568	2.45395
3.364	Low	LowerMiddle	Male	Conservation biology	3.08806	3.66195	2.51418
3.758	Low	LowerMiddle	Male	Conservation biology	3.15785	3.73999	2.57572
4.152	Low	LowerMiddle	Male	Conservation biology	3.22922	3.81984	2.63859
4.545	Low	LowerMiddle	Male	Conservation biology	3.3022	3.90156	2.70283
4.939	Low	LowerMiddle	Male	Conservation biology	3.37682	3.9852	2.76845
5.333	Low	LowerMiddle	Male	Conservation biology	3.45314	4.0708	2.83547
5.727	Low	LowerMiddle	Male	Conservation biology	3.53118	4.15844	2.90392
6.121	Low	LowerMiddle	Male	Conservation biology	3.61098	4.24815	2.97381
6.515	Low	LowerMiddle	Male	Conservation biology	3.69258	4.34	3.04517
6.909	Low	LowerMiddle	Male	Conservation biology	3.77603	4.43405	3.11802
7.303	Low	LowerMiddle	Male	Conservation biology	3.86137	4.53035	3.19239
7.697	Low	LowerMiddle	Male	Conservation biology	3.94863	4.62898	3.26828
8.091	Low	LowerMiddle	Male	Conservation biology	4.03787	4.73	3.34574
8.485	Low	LowerMiddle	Male	Conservation biology	4.12912	4.83348	3.42477
8.879	Low	LowerMiddle	Male	Conservation biology	4.22244	4.93947	3.5054
9.273	Low	LowerMiddle	Male	Conservation biology	4.31786	5.04807	3.58766
9.667	Low	LowerMiddle	Male	Conservation biology	4.41544	5.15933	3.67156
10.061	Low	LowerMiddle	Male	Conservation biology	4.51523	5.27333	3.75713
10.455	Low	LowerMiddle	Male	Conservation biology	4.61727	5.39015	3.84439
10.848	Low	LowerMiddle	Male	Conservation biology	4.72162	5.50987	3.93336
11.242	Low	LowerMiddle	Male	Conservation biology	4.82832	5.63257	4.02408
11.636	Low	LowerMiddle	Male	Conservation biology	4.93744	5.75833	4.11655
12.03	Low	LowerMiddle	Male	Conservation biology	5.04902	5.88723	4.21081
12.424	Low	LowerMiddle	Male	Conservation biology	5.16313	6.01937	4.30688
12.818	Low	LowerMiddle	Male	Conservation biology	5.27981	6.15484	4.40478
13.212	Low	LowerMiddle	Male	Conservation biology	5.39913	6.29372	4.50454
13.606	Low	LowerMiddle	Male	Conservation biology	5.52115	6.4361	4.60619
14	Low	LowerMiddle	Male	Conservation biology	5.64592	6.58209	4.70975
14.394	Low	LowerMiddle	Male	Conservation biology	5.77351	6.73179	4.81524
14.788	Low	LowerMiddle	Male	Conservation biology	5.90399	6.88529	4.9227
15.182	Low	LowerMiddle	Male	Conservation biology	6.03742	7.04269	5.03215
15.576	Low	LowerMiddle	Male	Conservation biology	6.17386	7.2041	5.14361
15.97	Low	LowerMiddle	Male	Conservation biology	6.31338	7.36964	5.25713
16.364	Low	LowerMiddle	Male	Conservation biology	6.45606	7.5394	5.37273
16.758	Low	LowerMiddle	Male	Conservation biology	6.60196	7.7135	5.49043
17.152	Low	LowerMiddle	Male	Conservation biology	6.75116	7.89205	5.61027
17.545	Low	LowerMiddle	Male	Conservation biology	6.90374	8.07518	5.73229
17.939	Low	LowerMiddle	Male	Conservation biology	7.05976	8.26301	5.8565
18.333	Low	LowerMiddle	Male	Conservation biology	7.2193	8.45564	5.98296
18.727	Low	LowerMiddle	Male	Conservation biology	7.38245	8.65322	6.11168
19.121	Low	LowerMiddle	Male	Conservation biology	7.54929	8.85587	6.24271
19.515	Low	LowerMiddle	Male	Conservation biology	7.7199	9.06372	6.37608
19.909	Low	LowerMiddle	Male	Conservation biology	7.89436	9.2769	6.51183
20.303	Low	LowerMiddle	Male	Conservation biology	8.07277	9.49555	6.64999
20.697	Low	LowerMiddle	Male	Conservation biology	8.25521	9.71981	6.79061
21.091	Low	LowerMiddle	Male	Conservation biology	8.44177	9.94983	6.93371
21.485	Low	LowerMiddle	Male	Conservation biology	8.63255	10.1857	7.07935
21.879	Low	LowerMiddle	Male	Conservation biology	8.82764	10.4277	7.22757
22.273	Low	LowerMiddle	Male	Conservation biology	9.02714	10.6759	7.3784
22.667	Low	LowerMiddle	Male	Conservation biology	9.23114	10.9304	7.53188
23.061	Low	LowerMiddle	Male	Conservation biology	9.43976	11.1915	7.68807
23.455	Low	LowerMiddle	Male	Conservation biology	9.65309	11.4592	7.84701
23.848	Low	LowerMiddle	Male	Conservation biology	9.87125	11.7338	8.00873
24.242	Low	LowerMiddle	Male	Conservation biology	10.0943	12.0154	8.1733
24.636	Low	LowerMiddle	Male	Conservation biology	10.3225	12.3042	8.34074
25.03	Low	LowerMiddle	Male	Conservation biology	10.5557	12.6003	8.51113
25.424	Low	LowerMiddle	Male	Conservation biology	10.7943	12.9041	8.68449
25.818	Low	LowerMiddle	Male	Conservation biology	11.0382	13.2156	8.86089
26.212	Low	LowerMiddle	Male	Conservation biology	11.2877	13.535	9.04037
26.606	Low	LowerMiddle	Male	Conservation biology	11.5428	13.8626	9.22298
27	Low	LowerMiddle	Male	Conservation biology	11.8036	14.1985	9.40879
27.394	Low	LowerMiddle	Male	Conservation biology	12.0704	14.543	9.59783
27.788	Low	LowerMiddle	Male	Conservation biology	12.3432	14.8962	9.79017
28.182	Low	LowerMiddle	Male	Conservation biology	12.6221	15.2584	9.98586
28.576	Low	LowerMiddle	Male	Conservation biology	12.9074	15.6298	10.185
28.97	Low	LowerMiddle	Male	Conservation biology	13.1991	16.0106	10.3875
29.364	Low	LowerMiddle	Male	Conservation biology	13.4974	16.4011	10.5936
29.758	Low	LowerMiddle	Male	Conservation biology	13.8024	16.8015	10.8033
30.152	Low	LowerMiddle	Male	Conservation biology	14.1143	17.2121	11.0166
30.545	Low	LowerMiddle	Male	Conservation biology	14.4333	17.633	11.2336
30.939	Low	LowerMiddle	Male	Conservation biology	14.7595	18.0646	11.4544
31.333	Low	LowerMiddle	Male	Conservation biology	15.093	18.5071	11.679
31.727	Low	LowerMiddle	Male	Conservation biology	15.4341	18.9608	11.9074
32.121	Low	LowerMiddle	Male	Conservation biology	15.7829	19.426	12.1399
32.515	Low	LowerMiddle	Male	Conservation biology	16.1396	19.9029	12.3763
32.909	Low	LowerMiddle	Male	Conservation biology	16.5043	20.3918	12.6169
33.303	Low	LowerMiddle	Male	Conservation biology	16.8773	20.8931	12.8616
33.697	Low	LowerMiddle	Male	Conservation biology	17.2588	21.407	13.1105
34.091	Low	LowerMiddle	Male	Conservation biology	17.6488	21.9339	13.3637
34.485	Low	LowerMiddle	Male	Conservation biology	18.0476	22.474	13.6213
34.879	Low	LowerMiddle	Male	Conservation biology	18.4555	23.0277	13.8833
35.273	Low	LowerMiddle	Male	Conservation biology	18.8726	23.5954	14.1498
35.667	Low	LowerMiddle	Male	Conservation biology	19.2991	24.1773	14.4209
36.061	Low	LowerMiddle	Male	Conservation biology	19.7352	24.7739	14.6966
36.455	Low	LowerMiddle	Male	Conservation biology	20.1812	25.3855	14.977
36.848	Low	LowerMiddle	Male	Conservation biology	20.6373	26.0124	15.2623
37.242	Low	LowerMiddle	Male	Conservation biology	21.1037	26.655	15.5524
37.636	Low	LowerMiddle	Male	Conservation biology	21.5806	27.3138	15.8475
38.03	Low	LowerMiddle	Male	Conservation biology	22.0683	27.9891	16.1476
38.424	Low	LowerMiddle	Male	Conservation biology	22.5671	28.6814	16.4528
38.818	Low	LowerMiddle	Male	Conservation biology	23.0771	29.391	16.7632
39.212	Low	LowerMiddle	Male	Conservation biology	23.5986	30.1184	17.0788
39.606	Low	LowerMiddle	Male	Conservation biology	24.1319	30.864	17.3999
40	Low	LowerMiddle	Male	Conservation biology	24.6773	31.6283	17.7263
1	Low	LowerMiddle	Female	Conservation biology	1.44163	1.7952	1.08806
1.232	Low	LowerMiddle	Female	Conservation biology	1.46476	1.82108	1.10845
1.465	Low	LowerMiddle	Female	Conservation biology	1.48827	1.84737	1.12917
1.697	Low	LowerMiddle	Female	Conservation biology	1.51215	1.87407	1.15023
1.929	Low	LowerMiddle	Female	Conservation biology	1.53642	1.90118	1.17165
2.162	Low	LowerMiddle	Female	Conservation biology	1.56107	1.92873	1.19341
2.394	Low	LowerMiddle	Female	Conservation biology	1.58612	1.95671	1.21553
2.626	Low	LowerMiddle	Female	Conservation biology	1.61157	1.98513	1.23802
2.859	Low	LowerMiddle	Female	Conservation biology	1.63743	2.014	1.26086
3.091	Low	LowerMiddle	Female	Conservation biology	1.66371	2.04334	1.28408
3.323	Low	LowerMiddle	Female	Conservation biology	1.69041	2.07315	1.30766
3.556	Low	LowerMiddle	Female	Conservation biology	1.71753	2.10344	1.33163
3.788	Low	LowerMiddle	Female	Conservation biology	1.74509	2.13421	1.35597
4.02	Low	LowerMiddle	Female	Conservation biology	1.7731	2.16549	1.3807
4.253	Low	LowerMiddle	Female	Conservation biology	1.80155	2.19728	1.40582
4.485	Low	LowerMiddle	Female	Conservation biology	1.83046	2.22958	1.43133
4.717	Low	LowerMiddle	Female	Conservation biology	1.85983	2.26242	1.45724
4.949	Low	LowerMiddle	Female	Conservation biology	1.88967	2.2958	1.48355
5.182	Low	LowerMiddle	Female	Conservation biology	1.92	2.32974	1.51026
5.414	Low	LowerMiddle	Female	Conservation biology	1.95081	2.36424	1.53738
5.646	Low	LowerMiddle	Female	Conservation biology	1.98211	2.39931	1.56491
5.879	Low	LowerMiddle	Female	Conservation biology	2.01392	2.43498	1.59286
6.111	Low	LowerMiddle	Female	Conservation biology	2.04624	2.47125	1.62122
6.343	Low	LowerMiddle	Female	Conservation biology	2.07907	2.50813	1.65001
6.576	Low	LowerMiddle	Female	Conservation biology	2.11243	2.54564	1.67923
6.808	Low	LowerMiddle	Female	Conservation biology	2.14633	2.58379	1.70887
7.04	Low	LowerMiddle	Female	Conservation biology	2.18077	2.6226	1.73895
7.273	Low	LowerMiddle	Female	Conservation biology	2.21577	2.66207	1.76946
7.505	Low	LowerMiddle	Female	Conservation biology	2.25132	2.70224	1.80041
7.737	Low	LowerMiddle	Female	Conservation biology	2.28745	2.74309	1.83181
7.97	Low	LowerMiddle	Female	Conservation biology	2.32416	2.78467	1.86364
8.202	Low	LowerMiddle	Female	Conservation biology	2.36145	2.82697	1.89593
8.434	Low	LowerMiddle	Female	Conservation biology	2.39935	2.87002	1.92867
8.667	Low	LowerMiddle	Female	Conservation biology	2.43785	2.91383	1.96186
8.899	Low	LowerMiddle	Female	Conservation biology	2.47697	2.95842	1.99551
9.131	Low	LowerMiddle	Female	Conservation biology	2.51671	3.00381	2.02962
9.364	Low	LowerMiddle	Female	Conservation biology	2.5571	3.05	2.0642
9.596	Low	LowerMiddle	Female	Conservation biology	2.59813	3.09703	2.09923
9.828	Low	LowerMiddle	Female	Conservation biology	2.63982	3.14491	2.13474
10.061	Low	LowerMiddle	Female	Conservation biology	2.68219	3.19365	2.17072
10.293	Low	LowerMiddle	Female	Conservation biology	2.72523	3.24329	2.20717
10.525	Low	LowerMiddle	Female	Conservation biology	2.76896	3.29382	2.24409
10.758	Low	LowerMiddle	Female	Conservation biology	2.81339	3.34529	2.2815
10.99	Low	LowerMiddle	Female	Conservation biology	2.85854	3.39769	2.31938
11.222	Low	LowerMiddle	Female	Conservation biology	2.90441	3.45107	2.35775
11.455	Low	LowerMiddle	Female	Conservation biology	2.95101	3.50543	2.3966
11.687	Low	LowerMiddle	Female	Conservation biology	2.99837	3.56079	2.43594
11.919	Low	LowerMiddle	Female	Conservation biology	3.04648	3.61719	2.47577
12.152	Low	LowerMiddle	Female	Conservation biology	3.09537	3.67464	2.5161
12.384	Low	LowerMiddle	Female	Conservation biology	3.14504	3.73316	2.55692
12.616	Low	LowerMiddle	Female	Conservation biology	3.19551	3.79277	2.59824
12.848	Low	LowerMiddle	Female	Conservation biology	3.24678	3.85351	2.64006
13.081	Low	LowerMiddle	Female	Conservation biology	3.29888	3.91538	2.68239
13.313	Low	LowerMiddle	Female	Conservation biology	3.35182	3.97843	2.72522
13.545	Low	LowerMiddle	Female	Conservation biology	3.40561	4.04266	2.76856
13.778	Low	LowerMiddle	Female	Conservation biology	3.46026	4.1081	2.81241
14.01	Low	LowerMiddle	Female	Conservation biology	3.51578	4.17479	2.85678
14.242	Low	LowerMiddle	Female	Conservation biology	3.5722	4.24274	2.90166
14.475	Low	LowerMiddle	Female	Conservation biology	3.62952	4.31198	2.94707
14.707	Low	LowerMiddle	Female	Conservation biology	3.68776	4.38253	2.993
14.939	Low	LowerMiddle	Female	Conservation biology	3.74694	4.45443	3.03945
15.172	Low	LowerMiddle	Female	Conservation biology	3.80707	4.52769	3.08644
15.404	Low	LowerMiddle	Female	Conservation biology	3.86816	4.60236	3.13396
15.636	Low	LowerMiddle	Female	Conservation biology	3.93023	4.67844	3.18202
15.869	Low	LowerMiddle	Female	Conservation biology	3.9933	4.75597	3.23062
16.101	Low	LowerMiddle	Female	Conservation biology	4.05738	4.83499	3.27977
16.333	Low	LowerMiddle	Female	Conservation biology	4.12249	4.91551	3.32946
16.566	Low	LowerMiddle	Female	Conservation biology	4.18864	4.99756	3.37971
16.798	Low	LowerMiddle	Female	Conservation biology	4.25585	5.08119	3.43052
17.03	Low	LowerMiddle	Female	Conservation biology	4.32415	5.16641	3.48188
17.263	Low	LowerMiddle	Female	Conservation biology	4.39353	5.25325	3.53382
17.495	Low	LowerMiddle	Female	Conservation biology	4.46404	5.34175	3.58632
17.727	Low	LowerMiddle	Female	Conservation biology	4.53567	5.43194	3.6394
17.96	Low	LowerMiddle	Female	Conservation biology	4.60845	5.52385	3.69306
18.192	Low	LowerMiddle	Female	Conservation biology	4.6824	5.61751	3.7473
18.424	Low	LowerMiddle	Female	Conservation biology	4.75754	5.71295	3.80213
18.657	Low	LowerMiddle	Female	Conservation biology	4.83388	5.81021	3.85756
18.889	Low	LowerMiddle	Female	Conservation biology	4.91145	5.90932	3.91359
19.121	Low	LowerMiddle	Female	Conservation biology	4.99027	6.01032	3.97022
19.354	Low	LowerMiddle	Female	Conservation biology	5.07034	6.11323	4.02746
19.586	Low	LowerMiddle	Female	Conservation biology	5.15171	6.21809	4.08532
19.818	Low	LowerMiddle	Female	Conservation biology	5.23438	6.32495	4.1438
20.051	Low	LowerMiddle	Female	Conservation biology	5.31837	6.43383	4.20291
20.283	Low	LowerMiddle	Female	Conservation biology	5.40371	6.54477	4.26265
20.515	Low	LowerMiddle	Female	Conservation biology	5.49043	6.65782	4.32304
20.747	Low	LowerMiddle	Female	Conservation biology	5.57853	6.773	4.38406
20.98	Low	LowerMiddle	Female	Conservation biology	5.66805	6.89035	4.44574
21.212	Low	LowerMiddle	Female	Conservation biology	5.759	7.00992	4.50808
21.444	Low	LowerMiddle	Female	Conservation biology	5.85142	7.13175	4.57108
21.677	Low	LowerMiddle	Female	Conservation biology	5.94531	7.25587	4.63476
21.909	Low	LowerMiddle	Female	Conservation biology	6.04071	7.38232	4.69911
22.141	Low	LowerMiddle	Female	Conservation biology	6.13765	7.51116	4.76414
22.374	Low	LowerMiddle	Female	Conservation biology	6.23614	7.64241	4.82987
22.606	Low	LowerMiddle	Female	Conservation biology	6.33621	7.77613	4.89629
22.838	Low	LowerMiddle	Female	Conservation biology	6.43788	7.91235	4.96342
23.071	Low	LowerMiddle	Female	Conservation biology	6.54119	8.05113	5.03125
23.303	Low	LowerMiddle	Female	Conservation biology	6.64616	8.19251	5.09981
23.535	Low	LowerMiddle	Female	Conservation biology	6.75281	8.33652	5.16909
23.768	Low	LowerMiddle	Female	Conservation biology	6.86117	8.48323	5.2391
24	Low	LowerMiddle	Female	Conservation biology	6.97127	8.63268	5.30985

## Sheet: Fig1.D-F
N.Years.Res	Language	Income	Gender	Discipline	fit	upr	lwr
3	Native	High	Male	Conservation biology	4.22382	5.27068	3.17696
3.525	Native	High	Male	Conservation biology	4.41401	5.49045	3.33757
4.051	Native	High	Male	Conservation biology	4.61276	5.71977	3.50576
4.576	Native	High	Male	Conservation biology	4.82047	5.95912	3.68182
5.101	Native	High	Male	Conservation biology	5.03752	6.20897	3.86608
5.626	Native	High	Male	Conservation biology	5.26435	6.46984	4.05887
6.152	Native	High	Male	Conservation biology	5.5014	6.74228	4.26052
6.677	Native	High	Male	Conservation biology	5.74911	7.02684	4.47138
7.202	Native	High	Male	Conservation biology	6.00798	7.32416	4.69181
7.727	Native	High	Male	Conservation biology	6.27851	7.63485	4.92217
8.253	Native	High	Male	Conservation biology	6.56122	7.95961	5.16283
8.778	Native	High	Male	Conservation biology	6.85666	8.29916	5.41416
9.303	Native	High	Male	Conservation biology	7.1654	8.65425	5.67655
9.828	Native	High	Male	Conservation biology	7.48804	9.02568	5.9504
10.354	Native	High	Male	Conservation biology	7.82521	9.41432	6.23611
10.879	Native	High	Male	Conservation biology	8.17757	9.82106	6.53407
11.404	Native	High	Male	Conservation biology	8.54579	10.2469	6.84472
11.929	Native	High	Male	Conservation biology	8.93059	10.6927	7.16847
12.455	Native	High	Male	Conservation biology	9.33271	11.1597	7.50575
12.98	Native	High	Male	Conservation biology	9.75295	11.6489	7.85701
13.505	Native	High	Male	Conservation biology	10.1921	12.1615	8.22269
14.03	Native	High	Male	Conservation biology	10.651	12.6988	8.60325
14.556	Native	High	Male	Conservation biology	11.1306	13.2621	8.99917
15.081	Native	High	Male	Conservation biology	11.6318	13.8527	9.41092
15.606	Native	High	Male	Conservation biology	12.1556	14.4721	9.839
16.131	Native	High	Male	Conservation biology	12.7029	15.1219	10.2839
16.657	Native	High	Male	Conservation biology	13.2749	15.8036	10.7462
17.182	Native	High	Male	Conservation biology	13.8726	16.5189	11.2264
17.707	Native	High	Male	Conservation biology	14.4973	17.2696	11.725
18.232	Native	High	Male	Conservation biology	15.1501	18.0575	12.2427
18.758	Native	High	Male	Conservation biology	15.8323	18.8845	12.78
19.283	Native	High	Male	Conservation biology	16.5452	19.7528	13.3375
19.808	Native	High	Male	Conservation biology	17.2901	20.6643	13.916
20.333	Native	High	Male	Conservation biology	18.0687	21.6214	14.516
20.859	Native	High	Male	Conservation biology	18.8823	22.6263	15.1382
21.384	Native	High	Male	Conservation biology	19.7325	23.6815	15.7835
21.909	Native	High	Male	Conservation biology	20.621	24.7896	16.4524
22.434	Native	High	Male	Conservation biology	21.5496	25.9532	17.1459
22.96	Native	High	Male	Conservation biology	22.5199	27.1751	17.8647
23.485	Native	High	Male	Conservation biology	23.5339	28.4583	18.6096
24.01	Native	High	Male	Conservation biology	24.5936	29.8057	19.3815
24.535	Native	High	Male	Conservation biology	25.701	31.2207	20.1813
25.061	Native	High	Male	Conservation biology	26.8583	32.7066	21.01
25.586	Native	High	Male	Conservation biology	28.0676	34.2668	21.8684
26.111	Native	High	Male	Conservation biology	29.3315	35.9052	22.7577
26.636	Native	High	Male	Conservation biology	30.6522	37.6256	23.6788
27.162	Native	High	Male	Conservation biology	32.0324	39.432	24.6328
27.687	Native	High	Male	Conservation biology	33.4747	41.3287	25.6208
28.212	Native	High	Male	Conservation biology	34.982	43.3201	26.644
28.737	Native	High	Male	Conservation biology	36.5572	45.411	27.7035
29.263	Native	High	Male	Conservation biology	38.2033	47.6062	28.8005
29.788	Native	High	Male	Conservation biology	39.9235	49.9108	29.9363
30.313	Native	High	Male	Conservation biology	41.7212	52.3303	31.1121
30.838	Native	High	Male	Conservation biology	43.5998	54.8703	32.3294
31.364	Native	High	Male	Conservation biology	45.563	57.5367	33.5894
31.889	Native	High	Male	Conservation biology	47.6147	60.3358	34.8935
32.414	Native	High	Male	Conservation biology	49.7586	63.274	36.2433
32.939	Native	High	Male	Conservation biology	51.9992	66.3582	37.6401
33.465	Native	High	Male	Conservation biology	54.3406	69.5956	39.0856
33.99	Native	High	Male	Conservation biology	56.7874	72.9937	40.5812
34.515	Native	High	Male	Conservation biology	59.3445	76.5604	42.1285
35.04	Native	High	Male	Conservation biology	62.0166	80.3039	43.7294
35.566	Native	High	Male	Conservation biology	64.8091	84.2329	45.3853
36.091	Native	High	Male	Conservation biology	67.7273	88.3566	47.0981
36.616	Native	High	Male	Conservation biology	70.7769	92.6844	48.8695
37.141	Native	High	Male	Conservation biology	73.9639	97.2264	50.7013
37.667	Native	High	Male	Conservation biology	77.2943	101.993	52.5955
38.192	Native	High	Male	Conservation biology	80.7747	106.996	54.5539
38.717	Native	High	Male	Conservation biology	84.4119	112.245	56.5785
39.242	Native	High	Male	Conservation biology	88.2128	117.754	58.6713
39.768	Native	High	Male	Conservation biology	92.1848	123.535	60.8343
40.293	Native	High	Male	Conservation biology	96.3357	129.602	63.0696
40.818	Native	High	Male	Conservation biology	100.673	135.968	65.3794
41.343	Native	High	Male	Conservation biology	105.207	142.647	67.7658
41.869	Native	High	Male	Conservation biology	109.944	149.657	70.2311
42.394	Native	High	Male	Conservation biology	114.894	157.011	72.7775
42.919	Native	High	Male	Conservation biology	120.068	164.728	75.4073
43.444	Native	High	Male	Conservation biology	125.474	172.826	78.1228
43.97	Native	High	Male	Conservation biology	131.124	181.322	80.9266
44.495	Native	High	Male	Conservation biology	137.028	190.236	83.8209
45.02	Native	High	Male	Conservation biology	143.198	199.589	86.8083
45.545	Native	High	Male	Conservation biology	149.646	209.402	89.8912
46.071	Native	High	Male	Conservation biology	156.385	219.697	93.0723
46.596	Native	High	Male	Conservation biology	163.426	230.499	96.354
47.121	Native	High	Male	Conservation biology	170.785	241.831	99.739
47.646	Native	High	Male	Conservation biology	178.475	253.721	103.23
48.172	Native	High	Male	Conservation biology	186.512	266.194	106.829
48.697	Native	High	Male	Conservation biology	194.91	279.279	110.54
49.222	Native	High	Male	Conservation biology	203.686	293.007	114.365
49.747	Native	High	Male	Conservation biology	212.858	307.409	118.307
50.273	Native	High	Male	Conservation biology	222.442	322.517	122.367
50.798	Native	High	Male	Conservation biology	232.459	338.367	126.55
51.323	Native	High	Male	Conservation biology	242.926	354.993	130.858
51.848	Native	High	Male	Conservation biology	253.864	372.434	135.294
52.374	Native	High	Male	Conservation biology	265.295	390.73	139.86
52.899	Native	High	Male	Conservation biology	277.241	409.922	144.559
53.424	Native	High	Male	Conservation biology	289.724	430.054	149.394
53.949	Native	High	Male	Conservation biology	302.77	451.172	154.368
54.475	Native	High	Male	Conservation biology	316.403	473.324	159.483
55	Native	High	Male	Conservation biology	330.65	496.559	164.741
3	Native	High	Female	Conservation biology	2.26742	2.85467	1.68017
3.354	Native	High	Female	Conservation biology	2.35015	2.95072	1.74959
3.707	Native	High	Female	Conservation biology	2.43591	3.05012	1.82169
4.061	Native	High	Female	Conservation biology	2.52479	3.153	1.89657
4.414	Native	High	Female	Conservation biology	2.61691	3.25951	1.97431
4.768	Native	High	Female	Conservation biology	2.7124	3.36978	2.05501
5.121	Native	High	Female	Conservation biology	2.81137	3.48395	2.13878
5.475	Native	High	Female	Conservation biology	2.91395	3.60219	2.2257
5.828	Native	High	Female	Conservation biology	3.02027	3.72465	2.31589
6.182	Native	High	Female	Conservation biology	3.13047	3.8515	2.40945
6.535	Native	High	Female	Conservation biology	3.2447	3.98291	2.50648
6.889	Native	High	Female	Conservation biology	3.36309	4.11908	2.60709
7.242	Native	High	Female	Conservation biology	3.4858	4.2602	2.7114
7.596	Native	High	Female	Conservation biology	3.61299	4.40646	2.81952
7.949	Native	High	Female	Conservation biology	3.74482	4.55808	2.93155
8.303	Native	High	Female	Conservation biology	3.88146	4.71529	3.04763
8.657	Native	High	Female	Conservation biology	4.02309	4.87831	3.16786
9.01	Native	High	Female	Conservation biology	4.16988	5.0474	3.29236
9.364	Native	High	Female	Conservation biology	4.32203	5.22279	3.42127
9.717	Native	High	Female	Conservation biology	4.47973	5.40477	3.55469
10.071	Native	High	Female	Conservation biology	4.64319	5.59361	3.69276
10.424	Native	High	Female	Conservation biology	4.81261	5.7896	3.83561
10.778	Native	High	Female	Conservation biology	4.98821	5.99306	3.98336
11.131	Native	High	Female	Conservation biology	5.17022	6.20429	4.13614
11.485	Native	High	Female	Conservation biology	5.35887	6.42364	4.29409
11.838	Native	High	Female	Conservation biology	5.5544	6.65146	4.45734
12.192	Native	High	Female	Conservation biology	5.75707	6.88811	4.62603
12.545	Native	High	Female	Conservation biology	5.96713	7.13396	4.80029
12.899	Native	High	Female	Conservation biology	6.18486	7.38943	4.98028
13.253	Native	High	Female	Conservation biology	6.41053	7.65493	5.16613
13.606	Native	High	Female	Conservation biology	6.64444	7.93088	5.35799
13.96	Native	High	Female	Conservation biology	6.88688	8.21774	5.55601
14.313	Native	High	Female	Conservation biology	7.13816	8.51598	5.76034
14.667	Native	High	Female	Conservation biology	7.39862	8.82609	5.97115
15.02	Native	High	Female	Conservation biology	7.66858	9.14858	6.18858
15.374	Native	High	Female	Conservation biology	7.94839	9.48396	6.41281
15.727	Native	High	Female	Conservation biology	8.23841	9.8328	6.64401
16.081	Native	High	Female	Conservation biology	8.53901	10.1957	6.88235
16.434	Native	High	Female	Conservation biology	8.85058	10.5732	7.128
16.788	Native	High	Female	Conservation biology	9.17352	10.9659	7.38115
17.141	Native	High	Female	Conservation biology	9.50824	11.3745	7.642
17.495	Native	High	Female	Conservation biology	9.85517	11.7996	7.91073
17.848	Native	High	Female	Conservation biology	10.2148	12.242	8.18755
18.202	Native	High	Female	Conservation biology	10.5875	12.7023	8.47267
18.556	Native	High	Female	Conservation biology	10.9738	13.1813	8.76629
18.909	Native	High	Female	Conservation biology	11.3742	13.6798	9.06865
19.263	Native	High	Female	Conservation biology	11.7892	14.1985	9.37996
19.616	Native	High	Female	Conservation biology	12.2194	14.7383	9.70046
19.97	Native	High	Female	Conservation biology	12.6652	15.3001	10.0304
20.323	Native	High	Female	Conservation biology	13.1274	15.8847	10.37
20.677	Native	High	Female	Conservation biology	13.6064	16.4932	10.7196
21.03	Native	High	Female	Conservation biology	14.1028	17.1263	11.0793
21.384	Native	High	Female	Conservation biology	14.6174	17.7852	11.4496
21.737	Native	High	Female	Conservation biology	15.1508	18.471	11.8306
22.091	Native	High	Female	Conservation biology	15.7036	19.1845	12.2226
22.444	Native	High	Female	Conservation biology	16.2766	19.9271	12.626
22.798	Native	High	Female	Conservation biology	16.8705	20.6999	13.0411
23.152	Native	High	Female	Conservation biology	17.486	21.504	13.4681
23.505	Native	High	Female	Conservation biology	18.1241	22.3408	13.9073
23.859	Native	High	Female	Conservation biology	18.7854	23.2115	14.3592
24.212	Native	High	Female	Conservation biology	19.4708	24.1176	14.8241
24.566	Native	High	Female	Conservation biology	20.1813	25.0603	15.3022
24.919	Native	High	Female	Conservation biology	20.9176	26.0412	15.794
25.273	Native	High	Female	Conservation biology	21.6809	27.0619	16.2998
25.626	Native	High	Female	Conservation biology	22.472	28.1239	16.82
25.98	Native	High	Female	Conservation biology	23.2919	29.2288	17.355
26.333	Native	High	Female	Conservation biology	24.1418	30.3784	17.9052
26.687	Native	High	Female	Conservation biology	25.0227	31.5744	18.4709
27.04	Native	High	Female	Conservation biology	25.9357	32.8188	19.0526
27.394	Native	High	Female	Conservation biology	26.882	34.1133	19.6507
27.747	Native	High	Female	Conservation biology	27.8629	35.4601	20.2656
28.101	Native	High	Female	Conservation biology	28.8795	36.8613	20.8978
28.455	Native	High	Female	Conservation biology	29.9333	38.3188	21.5477
28.808	Native	High	Female	Conservation biology	31.0255	39.8352	22.2158
29.162	Native	High	Female	Conservation biology	32.1575	41.4125	22.9025
29.515	Native	High	Female	Conservation biology	33.3309	43.0534	23.6084
29.869	Native	High	Female	Conservation biology	34.5471	44.7603	24.3338
30.222	Native	High	Female	Conservation biology	35.8076	46.5358	25.0794
30.576	Native	High	Female	Conservation biology	37.1142	48.3828	25.8456
30.929	Native	High	Female	Conservation biology	38.4684	50.3039	26.6328
31.283	Native	High	Female	Conservation biology	39.872	52.3022	27.4418
31.636	Native	High	Female	Conservation biology	41.3268	54.3808	28.2729
31.99	Native	High	Female	Conservation biology	42.8348	56.5427	29.1268
32.343	Native	High	Female	Conservation biology	44.3977	58.7915	30.004
32.697	Native	High	Female	Conservation biology	46.0177	61.1304	30.905
33.051	Native	High	Female	Conservation biology	47.6968	63.5631	31.8305
33.404	Native	High	Female	Conservation biology	49.4371	66.0933	32.781
33.758	Native	High	Female	Conservation biology	51.241	68.7249	33.7571
34.111	Native	High	Female	Conservation biology	53.1107	71.4619	34.7595
34.465	Native	High	Female	Conservation biology	55.0485	74.3084	35.7887
34.818	Native	High	Female	Conservation biology	57.0571	77.2689	36.8453
35.172	Native	High	Female	Conservation biology	59.139	80.3479	37.9302
35.525	Native	High	Female	Conservation biology	61.2969	83.5501	39.0437
35.879	Native	High	Female	Conservation biology	63.5335	86.8803	40.1867
36.232	Native	High	Female	Conservation biology	65.8517	90.3436	41.3598
36.586	Native	High	Female	Conservation biology	68.2545	93.9453	42.5636
36.939	Native	High	Female	Conservation biology	70.7449	97.691	43.7988
37.293	Native	High	Female	Conservation biology	73.3262	101.586	45.0662
37.646	Native	High	Female	Conservation biology	76.0018	105.637	46.3664
38	Native	High	Female	Conservation biology	78.7749	109.85	47.7002
2	Native	LowerMiddle	Male	Conservation biology	4.55349	5.70837	3.39861
2.293	Native	LowerMiddle	Male	Conservation biology	4.66672	5.84037	3.49307
2.586	Native	LowerMiddle	Male	Conservation biology	4.78277	5.97555	3.58998
2.879	Native	LowerMiddle	Male	Conservation biology	4.9017	6.11401	3.68939
3.172	Native	LowerMiddle	Male	Conservation biology	5.02359	6.25581	3.79136
3.465	Native	LowerMiddle	Male	Conservation biology	5.14851	6.40107	3.89595
3.758	Native	LowerMiddle	Male	Conservation biology	5.27654	6.54986	4.00322
4.051	Native	LowerMiddle	Male	Conservation biology	5.40775	6.70228	4.11322
4.343	Native	LowerMiddle	Male	Conservation biology	5.54222	6.85843	4.22601
4.636	Native	LowerMiddle	Male	Conservation biology	5.68004	7.01842	4.34166
4.929	Native	LowerMiddle	Male	Conservation biology	5.82129	7.18234	4.46023
5.222	Native	LowerMiddle	Male	Conservation biology	5.96604	7.35031	4.58178
5.515	Native	LowerMiddle	Male	Conservation biology	6.1144	7.52243	4.70638
5.808	Native	LowerMiddle	Male	Conservation biology	6.26645	7.69881	4.83408
6.101	Native	LowerMiddle	Male	Conservation biology	6.42228	7.87959	4.96496
6.394	Native	LowerMiddle	Male	Conservation biology	6.58198	8.06488	5.09908
6.687	Native	LowerMiddle	Male	Conservation biology	6.74565	8.2548	5.23651
6.98	Native	LowerMiddle	Male	Conservation biology	6.9134	8.44948	5.37731
7.273	Native	LowerMiddle	Male	Conservation biology	7.08531	8.64906	5.52156
7.566	Native	LowerMiddle	Male	Conservation biology	7.2615	8.85368	5.66932
7.859	Native	LowerMiddle	Male	Conservation biology	7.44207	9.06348	5.82067
8.152	Native	LowerMiddle	Male	Conservation biology	7.62713	9.2786	5.97567
8.444	Native	LowerMiddle	Male	Conservation biology	7.8168	9.49919	6.1344
8.737	Native	LowerMiddle	Male	Conservation biology	8.01118	9.72542	6.29693
9.03	Native	LowerMiddle	Male	Conservation biology	8.21039	9.95744	6.46334
9.323	Native	LowerMiddle	Male	Conservation biology	8.41456	10.1954	6.63369
9.616	Native	LowerMiddle	Male	Conservation biology	8.6238	10.4395	6.80808
9.909	Native	LowerMiddle	Male	Conservation biology	8.83825	10.6899	6.98656
10.202	Native	LowerMiddle	Male	Conservation biology	9.05803	10.9468	7.16922
10.495	Native	LowerMiddle	Male	Conservation biology	9.28328	11.2104	7.35614
10.788	Native	LowerMiddle	Male	Conservation biology	9.51412	11.4808	7.5474
11.081	Native	LowerMiddle	Male	Conservation biology	9.75071	11.7584	7.74307
11.374	Native	LowerMiddle	Male	Conservation biology	9.99318	12.0431	7.94324
11.667	Native	LowerMiddle	Male	Conservation biology	10.2417	12.3354	8.14798
11.96	Native	LowerMiddle	Male	Conservation biology	10.4964	12.6353	8.3574
12.253	Native	LowerMiddle	Male	Conservation biology	10.7574	12.9432	8.57155
12.545	Native	LowerMiddle	Male	Conservation biology	11.0249	13.2592	8.79054
12.838	Native	LowerMiddle	Male	Conservation biology	11.299	13.5836	9.01445
13.131	Native	LowerMiddle	Male	Conservation biology	11.58	13.9166	9.24336
13.424	Native	LowerMiddle	Male	Conservation biology	11.868	14.2586	9.47737
13.717	Native	LowerMiddle	Male	Conservation biology	12.1631	14.6096	9.71657
14.01	Native	LowerMiddle	Male	Conservation biology	12.4655	14.97	9.96104
14.303	Native	LowerMiddle	Male	Conservation biology	12.7755	15.3402	10.2109
14.596	Native	LowerMiddle	Male	Conservation biology	13.0932	15.7202	10.4662
14.889	Native	LowerMiddle	Male	Conservation biology	13.4188	16.1105	10.7271
15.182	Native	LowerMiddle	Male	Conservation biology	13.7525	16.5114	10.9936
15.475	Native	LowerMiddle	Male	Conservation biology	14.0945	16.9231	11.2659
15.768	Native	LowerMiddle	Male	Conservation biology	14.445	17.3459	11.544
16.061	Native	LowerMiddle	Male	Conservation biology	14.8042	17.7802	11.8281
16.354	Native	LowerMiddle	Male	Conservation biology	15.1723	18.2263	12.1183
16.646	Native	LowerMiddle	Male	Conservation biology	15.5496	18.6846	12.4146
16.939	Native	LowerMiddle	Male	Conservation biology	15.9362	19.1553	12.7172
17.232	Native	LowerMiddle	Male	Conservation biology	16.3325	19.6388	13.0262
17.525	Native	LowerMiddle	Male	Conservation biology	16.7387	20.1356	13.3417
17.818	Native	LowerMiddle	Male	Conservation biology	17.1549	20.6459	13.6639
18.111	Native	LowerMiddle	Male	Conservation biology	17.5815	21.1702	13.9928
18.404	Native	LowerMiddle	Male	Conservation biology	18.0187	21.7089	14.3285
18.697	Native	LowerMiddle	Male	Conservation biology	18.4668	22.2623	14.6712
18.99	Native	LowerMiddle	Male	Conservation biology	18.926	22.8309	15.021
19.283	Native	LowerMiddle	Male	Conservation biology	19.3966	23.4152	15.3781
19.576	Native	LowerMiddle	Male	Conservation biology	19.8789	24.0154	15.7425
19.869	Native	LowerMiddle	Male	Conservation biology	20.3733	24.6322	16.1144
20.162	Native	LowerMiddle	Male	Conservation biology	20.8799	25.2659	16.4939
20.455	Native	LowerMiddle	Male	Conservation biology	21.3991	25.917	16.8812
20.747	Native	LowerMiddle	Male	Conservation biology	21.9313	26.5861	17.2764
21.04	Native	LowerMiddle	Male	Conservation biology	22.4766	27.2735	17.6797
21.333	Native	LowerMiddle	Male	Conservation biology	23.0355	27.9799	18.0911
21.626	Native	LowerMiddle	Male	Conservation biology	23.6084	28.7058	18.5109
21.919	Native	LowerMiddle	Male	Conservation biology	24.1954	29.4516	18.9393
22.212	Native	LowerMiddle	Male	Conservation biology	24.7971	30.218	19.3762
22.505	Native	LowerMiddle	Male	Conservation biology	25.4137	31.0054	19.822
22.798	Native	LowerMiddle	Male	Conservation biology	26.0457	31.8146	20.2768
23.091	Native	LowerMiddle	Male	Conservation biology	26.6934	32.6461	20.7407
23.384	Native	LowerMiddle	Male	Conservation biology	27.3571	33.5004	21.2139
23.677	Native	LowerMiddle	Male	Conservation biology	28.0374	34.3783	21.6966
23.97	Native	LowerMiddle	Male	Conservation biology	28.7346	35.2804	22.1889
24.263	Native	LowerMiddle	Male	Conservation biology	29.4492	36.2073	22.6911
24.556	Native	LowerMiddle	Male	Conservation biology	30.1815	37.1597	23.2033
24.848	Native	LowerMiddle	Male	Conservation biology	30.932	38.1383	23.7257
25.141	Native	LowerMiddle	Male	Conservation biology	31.7012	39.1439	24.2585
25.434	Native	LowerMiddle	Male	Conservation biology	32.4895	40.1771	24.8019
25.727	Native	LowerMiddle	Male	Conservation biology	33.2974	41.2388	25.3561
26.02	Native	LowerMiddle	Male	Conservation biology	34.1254	42.3297	25.9212
26.313	Native	LowerMiddle	Male	Conservation biology	34.974	43.4505	26.4975
26.606	Native	LowerMiddle	Male	Conservation biology	35.8437	44.6022	27.0852
26.899	Native	LowerMiddle	Male	Conservation biology	36.7351	45.7856	27.6845
27.192	Native	LowerMiddle	Male	Conservation biology	37.6485	47.0014	28.2957
27.485	Native	LowerMiddle	Male	Conservation biology	38.5847	48.2507	28.9188
27.778	Native	LowerMiddle	Male	Conservation biology	39.5442	49.5343	29.5542
28.071	Native	LowerMiddle	Male	Conservation biology	40.5276	50.8531	30.202
28.364	Native	LowerMiddle	Male	Conservation biology	41.5354	52.2081	30.8626
28.657	Native	LowerMiddle	Male	Conservation biology	42.5682	53.6004	31.5361
28.949	Native	LowerMiddle	Male	Conservation biology	43.6268	55.0308	32.2228
29.242	Native	LowerMiddle	Male	Conservation biology	44.7116	56.5004	32.9228
29.535	Native	LowerMiddle	Male	Conservation biology	45.8235	58.0104	33.6366
29.828	Native	LowerMiddle	Male	Conservation biology	46.963	59.5617	34.3642
30.121	Native	LowerMiddle	Male	Conservation biology	48.1308	61.1556	35.106
30.414	Native	LowerMiddle	Male	Conservation biology	49.3277	62.7931	35.8622
30.707	Native	LowerMiddle	Male	Conservation biology	50.5543	64.4755	36.633
31	Native	LowerMiddle	Male	Conservation biology	51.8114	66.204	37.4188
5	Native	LowerMiddle	Female	Conservation biology	3.25564	4.06228	2.44899
5.253	Native	LowerMiddle	Female	Conservation biology	3.34005	4.16081	2.5193
5.505	Native	LowerMiddle	Female	Conservation biology	3.42666	4.26186	2.59146
5.758	Native	LowerMiddle	Female	Conservation biology	3.51551	4.36549	2.66553
6.01	Native	LowerMiddle	Female	Conservation biology	3.60666	4.47178	2.74154
6.263	Native	LowerMiddle	Female	Conservation biology	3.70018	4.58081	2.81955
6.515	Native	LowerMiddle	Female	Conservation biology	3.79612	4.69265	2.89959
6.768	Native	LowerMiddle	Female	Conservation biology	3.89455	4.80739	2.98171
7.02	Native	LowerMiddle	Female	Conservation biology	3.99553	4.92511	3.06596
7.273	Native	LowerMiddle	Female	Conservation biology	4.09913	5.04589	3.15237
7.525	Native	LowerMiddle	Female	Conservation biology	4.20542	5.16983	3.241
7.778	Native	LowerMiddle	Female	Conservation biology	4.31446	5.29702	3.3319
8.03	Native	LowerMiddle	Female	Conservation biology	4.42633	5.42755	3.42511
8.283	Native	LowerMiddle	Female	Conservation biology	4.5411	5.56152	3.52068
8.535	Native	LowerMiddle	Female	Conservation biology	4.65884	5.69903	3.61866
8.788	Native	LowerMiddle	Female	Conservation biology	4.77964	5.84019	3.7191
9.04	Native	LowerMiddle	Female	Conservation biology	4.90357	5.9851	3.82204
9.293	Native	LowerMiddle	Female	Conservation biology	5.03072	6.13389	3.92755
9.545	Native	LowerMiddle	Female	Conservation biology	5.16116	6.28665	4.03567
9.798	Native	LowerMiddle	Female	Conservation biology	5.29498	6.44352	4.14645
10.051	Native	LowerMiddle	Female	Conservation biology	5.43228	6.60461	4.25994
10.303	Native	LowerMiddle	Female	Conservation biology	5.57313	6.77005	4.37621
10.556	Native	LowerMiddle	Female	Conservation biology	5.71764	6.93998	4.4953
10.808	Native	LowerMiddle	Female	Conservation biology	5.86589	7.11452	4.61726
11.061	Native	LowerMiddle	Female	Conservation biology	6.01798	7.29381	4.74215
11.313	Native	LowerMiddle	Female	Conservation biology	6.17402	7.47801	4.87004
11.566	Native	LowerMiddle	Female	Conservation biology	6.33411	7.66726	5.00096
11.818	Native	LowerMiddle	Female	Conservation biology	6.49835	7.8617	5.13499
12.071	Native	LowerMiddle	Female	Conservation biology	6.66684	8.0615	5.27218
12.323	Native	LowerMiddle	Female	Conservation biology	6.83971	8.26683	5.41259
12.576	Native	LowerMiddle	Female	Conservation biology	7.01705	8.47784	5.55627
12.828	Native	LowerMiddle	Female	Conservation biology	7.199	8.6947	5.70329
13.081	Native	LowerMiddle	Female	Conservation biology	7.38566	8.91761	5.85371
13.333	Native	LowerMiddle	Female	Conservation biology	7.57716	9.14673	6.00759
13.586	Native	LowerMiddle	Female	Conservation biology	7.77363	9.38226	6.165
13.838	Native	LowerMiddle	Female	Conservation biology	7.97519	9.62439	6.326
14.091	Native	LowerMiddle	Female	Conservation biology	8.18198	9.87331	6.49065
14.343	Native	LowerMiddle	Female	Conservation biology	8.39413	10.1292	6.65902
14.596	Native	LowerMiddle	Female	Conservation biology	8.61178	10.3924	6.83118
14.848	Native	LowerMiddle	Female	Conservation biology	8.83508	10.663	7.0072
15.101	Native	LowerMiddle	Female	Conservation biology	9.06416	10.9412	7.18714
15.354	Native	LowerMiddle	Female	Conservation biology	9.29919	11.2273	7.37109
15.606	Native	LowerMiddle	Female	Conservation biology	9.5403	11.5215	7.5591
15.859	Native	LowerMiddle	Female	Conservation biology	9.78767	11.8241	7.75126
16.111	Native	LowerMiddle	Female	Conservation biology	10.0415	12.1353	7.94764
16.364	Native	LowerMiddle	Female	Conservation biology	10.3018	12.4553	8.14832
16.616	Native	LowerMiddle	Female	Conservation biology	10.5689	12.7845	8.35337
16.869	Native	LowerMiddle	Female	Conservation biology	10.843	13.1231	8.56288
17.121	Native	LowerMiddle	Female	Conservation biology	11.1241	13.4713	8.77693
17.374	Native	LowerMiddle	Female	Conservation biology	11.4126	13.8295	8.9956
17.626	Native	LowerMiddle	Female	Conservation biology	11.7085	14.198	9.21897
17.879	Native	LowerMiddle	Female	Conservation biology	12.0121	14.577	9.44714
18.131	Native	LowerMiddle	Female	Conservation biology	12.3235	14.9669	9.68019
18.384	Native	LowerMiddle	Female	Conservation biology	12.6431	15.3679	9.91822
18.636	Native	LowerMiddle	Female	Conservation biology	12.9709	15.7805	10.1613
18.889	Native	LowerMiddle	Female	Conservation biology	13.3072	16.2049	10.4096
19.141	Native	LowerMiddle	Female	Conservation biology	13.6522	16.6414	10.6631
19.394	Native	LowerMiddle	Female	Conservation biology	14.0062	17.0906	10.9219
19.646	Native	LowerMiddle	Female	Conservation biology	14.3694	17.5526	11.1862
19.899	Native	LowerMiddle	Female	Conservation biology	14.742	18.0279	11.4561
20.152	Native	LowerMiddle	Female	Conservation biology	15.1242	18.5168	11.7317
20.404	Native	LowerMiddle	Female	Conservation biology	15.5164	19.0198	12.013
20.657	Native	LowerMiddle	Female	Conservation biology	15.9187	19.5373	12.3001
20.909	Native	LowerMiddle	Female	Conservation biology	16.3315	20.0696	12.5933
21.162	Native	LowerMiddle	Female	Conservation biology	16.7549	20.6172	12.8926
21.414	Native	LowerMiddle	Female	Conservation biology	17.1894	21.1806	13.1981
21.667	Native	LowerMiddle	Female	Conservation biology	17.6351	21.7602	13.5099
21.919	Native	LowerMiddle	Female	Conservation biology	18.0923	22.3564	13.8282
22.172	Native	LowerMiddle	Female	Conservation biology	18.5614	22.9697	14.1531
22.424	Native	LowerMiddle	Female	Conservation biology	19.0427	23.6007	14.4847
22.677	Native	LowerMiddle	Female	Conservation biology	19.5365	24.2498	14.8231
22.929	Native	LowerMiddle	Female	Conservation biology	20.043	24.9176	15.1685
23.182	Native	LowerMiddle	Female	Conservation biology	20.5627	25.6045	15.521
23.434	Native	LowerMiddle	Female	Conservation biology	21.0959	26.3111	15.8807
23.687	Native	LowerMiddle	Female	Conservation biology	21.6429	27.038	16.2478
23.939	Native	LowerMiddle	Female	Conservation biology	22.2041	27.7858	16.6224
24.192	Native	LowerMiddle	Female	Conservation biology	22.7798	28.555	17.0046
24.444	Native	LowerMiddle	Female	Conservation biology	23.3705	29.3463	17.3946
24.697	Native	LowerMiddle	Female	Conservation biology	23.9764	30.1603	17.7926
24.949	Native	LowerMiddle	Female	Conservation biology	24.5981	30.9976	18.1986
25.202	Native	LowerMiddle	Female	Conservation biology	25.2359	31.8589	18.6129
25.455	Native	LowerMiddle	Female	Conservation biology	25.8903	32.7449	19.0356
25.707	Native	LowerMiddle	Female	Conservation biology	26.5616	33.6562	19.4669
25.96	Native	LowerMiddle	Female	Conservation biology	27.2503	34.5937	19.9069
26.212	Native	LowerMiddle	Female	Conservation biology	27.9568	35.558	20.3557
26.465	Native	LowerMiddle	Female	Conservation biology	28.6817	36.5498	20.8136
26.717	Native	LowerMiddle	Female	Conservation biology	29.4254	37.5701	21.2807
26.97	Native	LowerMiddle	Female	Conservation biology	30.1884	38.6196	21.7572
27.222	Native	LowerMiddle	Female	Conservation biology	30.9711	39.699	22.2433
27.475	Native	LowerMiddle	Female	Conservation biology	31.7742	40.8093	22.7391
27.727	Native	LowerMiddle	Female	Conservation biology	32.5981	41.9514	23.2448
27.98	Native	LowerMiddle	Female	Conservation biology	33.4433	43.126	23.7606
28.232	Native	LowerMiddle	Female	Conservation biology	34.3105	44.3342	24.2867
28.485	Native	LowerMiddle	Female	Conservation biology	35.2001	45.577	24.8232
28.737	Native	LowerMiddle	Female	Conservation biology	36.1128	46.8552	25.3704
28.99	Native	LowerMiddle	Female	Conservation biology	37.0492	48.1698	25.9285
29.242	Native	LowerMiddle	Female	Conservation biology	38.0098	49.522	26.4976
29.495	Native	LowerMiddle	Female	Conservation biology	38.9954	50.9128	27.0779
29.747	Native	LowerMiddle	Female	Conservation biology	40.0065	52.3432	27.6697
30	Native	LowerMiddle	Female	Conservation biology	41.0438	53.8144	28.2732
2	Moderate	High	Male	Conservation biology	6.19102	7.80961	4.57244
2.455	Moderate	High	Male	Conservation biology	6.37714	8.02471	4.72956
2.909	Moderate	High	Male	Conservation biology	6.56884	8.24594	4.89174
3.364	Moderate	High	Male	Conservation biology	6.76631	8.4735	5.05912
3.818	Moderate	High	Male	Conservation biology	6.96972	8.70758	5.23185
4.273	Moderate	High	Male	Conservation biology	7.17924	8.9484	5.41008
4.727	Moderate	High	Male	Conservation biology	7.39505	9.19616	5.59395
5.182	Moderate	High	Male	Conservation biology	7.61736	9.45108	5.78364
5.636	Moderate	High	Male	Conservation biology	7.84635	9.71341	5.97929
6.091	Moderate	High	Male	Conservation biology	8.08222	9.98337	6.18108
6.545	Moderate	High	Male	Conservation biology	8.32519	10.2612	6.38916
7	Moderate	High	Male	Conservation biology	8.57545	10.5472	6.6037
7.455	Moderate	High	Male	Conservation biology	8.83324	10.8416	6.82487
7.909	Moderate	High	Male	Conservation biology	9.09879	11.1447	7.05285
8.364	Moderate	High	Male	Conservation biology	9.37231	11.4568	7.2878
8.818	Moderate	High	Male	Conservation biology	9.65405	11.7782	7.52992
9.273	Moderate	High	Male	Conservation biology	9.94427	12.1092	7.77937
9.727	Moderate	High	Male	Conservation biology	10.2432	12.4501	8.03634
10.182	Moderate	High	Male	Conservation biology	10.5511	12.8013	8.30102
10.636	Moderate	High	Male	Conservation biology	10.8683	13.1631	8.57358
11.091	Moderate	High	Male	Conservation biology	11.195	13.5358	8.85423
11.545	Moderate	High	Male	Conservation biology	11.5316	13.92	9.14314
12	Moderate	High	Male	Conservation biology	11.8782	14.3159	9.44052
12.455	Moderate	High	Male	Conservation biology	12.2353	14.7241	9.74655
12.909	Moderate	High	Male	Conservation biology	12.6031	15.1448	10.0614
13.364	Moderate	High	Male	Conservation biology	12.982	15.5786	10.3854
13.818	Moderate	High	Male	Conservation biology	13.3722	16.0259	10.7186
14.273	Moderate	High	Male	Conservation biology	13.7742	16.4873	11.0612
14.727	Moderate	High	Male	Conservation biology	14.1883	16.9631	11.4135
15.182	Moderate	High	Male	Conservation biology	14.6148	17.454	11.7756
15.636	Moderate	High	Male	Conservation biology	15.0542	17.9605	12.1479
16.091	Moderate	High	Male	Conservation biology	15.5067	18.4831	12.5304
16.545	Moderate	High	Male	Conservation biology	15.9729	19.0224	12.9233
17	Moderate	High	Male	Conservation biology	16.453	19.5791	13.327
17.455	Moderate	High	Male	Conservation biology	16.9477	20.1537	13.7416
17.909	Moderate	High	Male	Conservation biology	17.4571	20.7469	14.1673
18.364	Moderate	High	Male	Conservation biology	17.9819	21.3594	14.6044
18.818	Moderate	High	Male	Conservation biology	18.5225	21.9919	15.0531
19.273	Moderate	High	Male	Conservation biology	19.0793	22.645	15.5136
19.727	Moderate	High	Male	Conservation biology	19.6528	23.3196	15.9861
20.182	Moderate	High	Male	Conservation biology	20.2436	24.0164	16.4709
20.636	Moderate	High	Male	Conservation biology	20.8522	24.7362	16.9682
21.091	Moderate	High	Male	Conservation biology	21.479	25.4798	17.4782
21.545	Moderate	High	Male	Conservation biology	22.1247	26.2482	18.0013
22	Moderate	High	Male	Conservation biology	22.7898	27.042	18.5376
22.455	Moderate	High	Male	Conservation biology	23.4749	27.8623	19.0875
22.909	Moderate	High	Male	Conservation biology	24.1806	28.7101	19.6512
23.364	Moderate	High	Male	Conservation biology	24.9075	29.5861	20.2289
23.818	Moderate	High	Male	Conservation biology	25.6563	30.4916	20.821
24.273	Moderate	High	Male	Conservation biology	26.4275	31.4274	21.4277
24.727	Moderate	High	Male	Conservation biology	27.222	32.3946	22.0494
25.182	Moderate	High	Male	Conservation biology	28.0403	33.3944	22.6862
25.636	Moderate	High	Male	Conservation biology	28.8833	34.4278	23.3387
26.091	Moderate	High	Male	Conservation biology	29.7515	35.496	24.007
26.545	Moderate	High	Male	Conservation biology	30.6459	36.6003	24.6915
27	Moderate	High	Male	Conservation biology	31.5672	37.7417	25.3926
27.455	Moderate	High	Male	Conservation biology	32.5161	38.9217	26.1106
27.909	Moderate	High	Male	Conservation biology	33.4936	40.1414	26.8458
28.364	Moderate	High	Male	Conservation biology	34.5005	41.4024	27.5986
28.818	Moderate	High	Male	Conservation biology	35.5376	42.7058	28.3694
29.273	Moderate	High	Male	Conservation biology	36.6059	44.0533	29.1586
29.727	Moderate	High	Male	Conservation biology	37.7063	45.4462	29.9665
30.182	Moderate	High	Male	Conservation biology	38.8399	46.8861	30.7936
30.636	Moderate	High	Male	Conservation biology	40.0074	48.3745	31.6404
31.091	Moderate	High	Male	Conservation biology	41.2101	49.9131	32.5071
31.545	Moderate	High	Male	Conservation biology	42.449	51.5036	33.3943
32	Moderate	High	Male	Conservation biology	43.725	53.1476	34.3025
32.455	Moderate	High	Male	Conservation biology	45.0395	54.847	35.232
32.909	Moderate	High	Male	Conservation biology	46.3934	56.6036	36.1833
33.364	Moderate	High	Male	Conservation biology	47.7881	58.4192	37.1569
33.818	Moderate	High	Male	Conservation biology	49.2247	60.2959	38.1534
34.273	Moderate	High	Male	Conservation biology	50.7044	62.2357	39.1732
34.727	Moderate	High	Male	Conservation biology	52.2287	64.2406	40.2167
35.182	Moderate	High	Male	Conservation biology	53.7988	66.3129	41.2847
35.636	Moderate	High	Male	Conservation biology	55.416	68.4546	42.3775
36.091	Moderate	High	Male	Conservation biology	57.0819	70.6682	43.4957
36.545	Moderate	High	Male	Conservation biology	58.7979	72.9559	44.6399
37	Moderate	High	Male	Conservation biology	60.5654	75.3203	45.8106
37.455	Moderate	High	Male	Conservation biology	62.3861	77.7638	47.0085
37.909	Moderate	High	Male	Conservation biology	64.2615	80.289	48.234
38.364	Moderate	High	Male	Conservation biology	66.1933	82.8988	49.4879
38.818	Moderate	High	Male	Conservation biology	68.1832	85.5957	50.7707
39.273	Moderate	High	Male	Conservation biology	70.2329	88.3827	52.083
39.727	Moderate	High	Male	Conservation biology	72.3442	91.2628	53.4256
40.182	Moderate	High	Male	Conservation biology	74.519	94.239	54.7989
40.636	Moderate	High	Male	Conservation biology	76.7591	97.3145	56.2037
41.091	Moderate	High	Male	Conservation biology	79.0666	100.493	57.6407
41.545	Moderate	High	Male	Conservation biology	81.4435	103.776	59.1105
42	Moderate	High	Male	Conservation biology	83.8918	107.17	60.6138
42.455	Moderate	High	Male	Conservation biology	86.4137	110.676	62.1513
42.909	Moderate	High	Male	Conservation biology	89.0114	114.299	63.7238
43.364	Moderate	High	Male	Conservation biology	91.6872	118.043	65.3319
43.818	Moderate	High	Male	Conservation biology	94.4435	121.911	66.9764
44.273	Moderate	High	Male	Conservation biology	97.2826	125.907	68.6581
44.727	Moderate	High	Male	Conservation biology	100.207	130.036	70.3777
45.182	Moderate	High	Male	Conservation biology	103.219	134.303	72.136
45.636	Moderate	High	Male	Conservation biology	106.322	138.711	73.9337
46.091	Moderate	High	Male	Conservation biology	109.519	143.265	75.7718
46.545	Moderate	High	Male	Conservation biology	112.811	147.971	77.6509
47	Moderate	High	Male	Conservation biology	116.202	152.832	79.5719
2	Moderate	High	Female	Conservation biology	3.26574	4.08417	2.4473
2.394	Moderate	High	Female	Conservation biology	3.37385	4.20905	2.53865
2.788	Moderate	High	Female	Conservation biology	3.48555	4.33791	2.63319
3.182	Moderate	High	Female	Conservation biology	3.60095	4.47088	2.73101
3.576	Moderate	High	Female	Conservation biology	3.72016	4.6081	2.83222
3.97	Moderate	High	Female	Conservation biology	3.84332	4.74973	2.93691
4.364	Moderate	High	Female	Conservation biology	3.97056	4.89593	3.0452
4.758	Moderate	High	Female	Conservation biology	4.10201	5.04685	3.15718
5.152	Moderate	High	Female	Conservation biology	4.23782	5.20267	3.27296
5.545	Moderate	High	Female	Conservation biology	4.37811	5.36357	3.39266
5.939	Moderate	High	Female	Conservation biology	4.52306	5.52972	3.51639
6.333	Moderate	High	Female	Conservation biology	4.6728	5.70134	3.64426
6.727	Moderate	High	Female	Conservation biology	4.8275	5.87861	3.77639
7.121	Moderate	High	Female	Conservation biology	4.98732	6.06174	3.9129
7.515	Moderate	High	Female	Conservation biology	5.15244	6.25097	4.0539
7.909	Moderate	High	Female	Conservation biology	5.32301	6.44651	4.19952
8.303	Moderate	High	Female	Conservation biology	5.49924	6.6486	4.34988
8.697	Moderate	High	Female	Conservation biology	5.6813	6.85749	4.50511
9.091	Moderate	High	Female	Conservation biology	5.86939	7.07345	4.66533
9.485	Moderate	High	Female	Conservation biology	6.0637	7.29674	4.83067
9.879	Moderate	High	Female	Conservation biology	6.26445	7.52765	5.00126
10.273	Moderate	High	Female	Conservation biology	6.47185	7.76646	5.17723
10.667	Moderate	High	Female	Conservation biology	6.68611	8.01349	5.35872
11.061	Moderate	High	Female	Conservation biology	6.90746	8.26906	5.54586
11.455	Moderate	High	Female	Conservation biology	7.13614	8.53349	5.73879
11.848	Moderate	High	Female	Conservation biology	7.37239	8.80714	5.93765
12.242	Moderate	High	Female	Conservation biology	7.61647	9.09036	6.14258
12.636	Moderate	High	Female	Conservation biology	7.86862	9.38353	6.35371
13.03	Moderate	High	Female	Conservation biology	8.12913	9.68705	6.57121
13.424	Moderate	High	Female	Conservation biology	8.39825	10.0013	6.7952
13.818	Moderate	High	Female	Conservation biology	8.67629	10.3267	7.02585
14.212	Moderate	High	Female	Conservation biology	8.96353	10.6638	7.2633
14.606	Moderate	High	Female	Conservation biology	9.26028	11.0129	7.50771
15	Moderate	High	Female	Conservation biology	9.56686	11.3745	7.75924
15.394	Moderate	High	Female	Conservation biology	9.88358	11.7491	8.01805
15.788	Moderate	High	Female	Conservation biology	10.2108	12.1373	8.2843
16.182	Moderate	High	Female	Conservation biology	10.5488	12.5395	8.55817
16.576	Moderate	High	Female	Conservation biology	10.8981	12.9563	8.83982
16.97	Moderate	High	Female	Conservation biology	11.2589	13.3883	9.12943
17.364	Moderate	High	Female	Conservation biology	11.6316	13.836	9.42718
17.758	Moderate	High	Female	Conservation biology	12.0167	14.3001	9.73326
18.152	Moderate	High	Female	Conservation biology	12.4145	14.7812	10.0479
18.545	Moderate	High	Female	Conservation biology	12.8255	15.2799	10.3712
18.939	Moderate	High	Female	Conservation biology	13.2501	15.7969	10.7034
19.333	Moderate	High	Female	Conservation biology	13.6888	16.3329	11.0447
19.727	Moderate	High	Female	Conservation biology	14.142	16.8886	11.3954
20.121	Moderate	High	Female	Conservation biology	14.6102	17.4647	11.7556
20.515	Moderate	High	Female	Conservation biology	15.0939	18.0621	12.1256
20.909	Moderate	High	Female	Conservation biology	15.5936	18.6815	12.5057
21.303	Moderate	High	Female	Conservation biology	16.1098	19.3237	12.8959
21.697	Moderate	High	Female	Conservation biology	16.6432	19.9896	13.2967
22.091	Moderate	High	Female	Conservation biology	17.1942	20.6801	13.7082
22.485	Moderate	High	Female	Conservation biology	17.7634	21.3961	14.1307
22.879	Moderate	High	Female	Conservation biology	18.3515	22.1385	14.5645
23.273	Moderate	High	Female	Conservation biology	18.959	22.9083	15.0098
23.667	Moderate	High	Female	Conservation biology	19.5867	23.7064	15.467
24.061	Moderate	High	Female	Conservation biology	20.2351	24.5341	15.9362
24.455	Moderate	High	Female	Conservation biology	20.9051	25.3922	16.4179
24.848	Moderate	High	Female	Conservation biology	21.5972	26.282	16.9123
25.242	Moderate	High	Female	Conservation biology	22.3122	27.2046	17.4197
25.636	Moderate	High	Female	Conservation biology	23.0508	28.1612	17.9405
26.03	Moderate	High	Female	Conservation biology	23.814	29.153	18.475
26.424	Moderate	High	Female	Conservation biology	24.6024	30.1813	19.0235
26.818	Moderate	High	Female	Conservation biology	25.4169	31.2474	19.5863
27.212	Moderate	High	Female	Conservation biology	26.2583	32.3528	20.1638
27.606	Moderate	High	Female	Conservation biology	27.1277	33.4988	20.7565
28	Moderate	High	Female	Conservation biology	28.0258	34.687	21.3645
28.394	Moderate	High	Female	Conservation biology	28.9536	35.9188	21.9884
28.788	Moderate	High	Female	Conservation biology	29.9121	37.1958	22.6285
29.182	Moderate	High	Female	Conservation biology	30.9024	38.5196	23.2852
29.576	Moderate	High	Female	Conservation biology	31.9255	39.8921	23.9589
29.97	Moderate	High	Female	Conservation biology	32.9824	41.3148	24.6501
30.364	Moderate	High	Female	Conservation biology	34.0744	42.7897	25.3591
30.758	Moderate	High	Female	Conservation biology	35.2025	44.3186	26.0864
31.152	Moderate	High	Female	Conservation biology	36.3679	45.9034	26.8324
31.545	Moderate	High	Female	Conservation biology	37.5719	47.5463	27.5975
31.939	Moderate	High	Female	Conservation biology	38.8158	49.2492	28.3823
32.333	Moderate	High	Female	Conservation biology	40.1008	51.0144	29.1872
32.727	Moderate	High	Female	Conservation biology	41.4284	52.8442	30.0127
33.121	Moderate	High	Female	Conservation biology	42.8	54.7407	30.8592
33.515	Moderate	High	Female	Conservation biology	44.2169	56.7065	31.7273
33.909	Moderate	High	Female	Conservation biology	45.6808	58.7441	32.6175
34.303	Moderate	High	Female	Conservation biology	47.1931	60.856	33.5303
34.697	Moderate	High	Female	Conservation biology	48.7555	63.0449	34.4661
35.091	Moderate	High	Female	Conservation biology	50.3697	65.3137	35.4256
35.485	Moderate	High	Female	Conservation biology	52.0372	67.6651	36.4094
35.879	Moderate	High	Female	Conservation biology	53.76	70.1021	37.4178
36.273	Moderate	High	Female	Conservation biology	55.5398	72.628	38.4516
36.667	Moderate	High	Female	Conservation biology	57.3785	75.2457	39.5113
37.061	Moderate	High	Female	Conservation biology	59.2781	77.9588	40.5975
37.455	Moderate	High	Female	Conservation biology	61.2406	80.7705	41.7107
37.848	Moderate	High	Female	Conservation biology	63.2681	83.6845	42.8517
38.242	Moderate	High	Female	Conservation biology	65.3627	86.7044	44.0209
38.636	Moderate	High	Female	Conservation biology	67.5266	89.8341	45.2191
39.03	Moderate	High	Female	Conservation biology	69.7622	93.0775	46.4468
39.424	Moderate	High	Female	Conservation biology	72.0717	96.4387	47.7048
39.818	Moderate	High	Female	Conservation biology	74.4578	99.9219	48.9936
40.212	Moderate	High	Female	Conservation biology	76.9228	103.532	50.314
40.606	Moderate	High	Female	Conservation biology	79.4695	107.272	51.6666
41	Moderate	High	Female	Conservation biology	82.1004	111.149	53.0522
2	Moderate	LowerMiddle	Male	Conservation biology	7.25801	8.91903	5.59699
2.444	Moderate	LowerMiddle	Male	Conservation biology	7.47128	9.15837	5.78419
2.889	Moderate	LowerMiddle	Male	Conservation biology	7.69081	9.40441	5.97722
3.333	Moderate	LowerMiddle	Male	Conservation biology	7.9168	9.65734	6.17626
3.778	Moderate	LowerMiddle	Male	Conservation biology	8.14942	9.91739	6.38146
4.222	Moderate	LowerMiddle	Male	Conservation biology	8.38888	10.1848	6.59298
4.667	Moderate	LowerMiddle	Male	Conservation biology	8.63538	10.4598	6.811
5.111	Moderate	LowerMiddle	Male	Conservation biology	8.88912	10.7426	7.03567
5.556	Moderate	LowerMiddle	Male	Conservation biology	9.15032	11.0335	7.26718
6	Moderate	LowerMiddle	Male	Conservation biology	9.41919	11.3327	7.50569
6.444	Moderate	LowerMiddle	Male	Conservation biology	9.69596	11.6405	7.75138
6.889	Moderate	LowerMiddle	Male	Conservation biology	9.98086	11.9573	8.00442
7.333	Moderate	LowerMiddle	Male	Conservation biology	10.2741	12.2833	8.265
7.778	Moderate	LowerMiddle	Male	Conservation biology	10.576	12.6188	8.53329
8.222	Moderate	LowerMiddle	Male	Conservation biology	10.8868	12.9641	8.80947
8.667	Moderate	LowerMiddle	Male	Conservation biology	11.2067	13.3196	9.09373
9.111	Moderate	LowerMiddle	Male	Conservation biology	11.536	13.6857	9.38624
9.556	Moderate	LowerMiddle	Male	Conservation biology	11.875	14.0627	9.68721
10	Moderate	LowerMiddle	Male	Conservation biology	12.2239	14.451	9.9968
10.444	Moderate	LowerMiddle	Male	Conservation biology	12.5831	14.8509	10.3152
10.889	Moderate	LowerMiddle	Male	Conservation biology	12.9528	15.263	10.6426
11.333	Moderate	LowerMiddle	Male	Conservation biology	13.3334	15.6876	10.9792
11.778	Moderate	LowerMiddle	Male	Conservation biology	13.7252	16.1252	11.3252
12.222	Moderate	LowerMiddle	Male	Conservation biology	14.1285	16.5763	11.6807
12.667	Moderate	LowerMiddle	Male	Conservation biology	14.5436	17.0413	12.046
13.111	Moderate	LowerMiddle	Male	Conservation biology	14.971	17.5207	12.4212
13.556	Moderate	LowerMiddle	Male	Conservation biology	15.4109	18.0152	12.8066
14	Moderate	LowerMiddle	Male	Conservation biology	15.8637	18.5252	13.2023
14.444	Moderate	LowerMiddle	Male	Conservation biology	16.3298	19.0512	13.6084
14.889	Moderate	LowerMiddle	Male	Conservation biology	16.8097	19.594	14.0253
15.333	Moderate	LowerMiddle	Male	Conservation biology	17.3036	20.1541	14.4531
15.778	Moderate	LowerMiddle	Male	Conservation biology	17.8121	20.7321	14.892
16.222	Moderate	LowerMiddle	Male	Conservation biology	18.3354	21.3287	15.3421
16.667	Moderate	LowerMiddle	Male	Conservation biology	18.8742	21.9446	15.8038
17.111	Moderate	LowerMiddle	Male	Conservation biology	19.4288	22.5805	16.2771
17.556	Moderate	LowerMiddle	Male	Conservation biology	19.9997	23.2371	16.7623
18	Moderate	LowerMiddle	Male	Conservation biology	20.5874	23.9151	17.2596
18.444	Moderate	LowerMiddle	Male	Conservation biology	21.1923	24.6154	17.7692
18.889	Moderate	LowerMiddle	Male	Conservation biology	21.815	25.3387	18.2913
19.333	Moderate	LowerMiddle	Male	Conservation biology	22.456	26.0859	18.8261
19.778	Moderate	LowerMiddle	Male	Conservation biology	23.1158	26.8577	19.374
20.222	Moderate	LowerMiddle	Male	Conservation biology	23.7951	27.6551	19.935
20.667	Moderate	LowerMiddle	Male	Conservation biology	24.4943	28.479	20.5095
21.111	Moderate	LowerMiddle	Male	Conservation biology	25.214	29.3303	21.0977
21.556	Moderate	LowerMiddle	Male	Conservation biology	25.9549	30.21	21.6998
22	Moderate	LowerMiddle	Male	Conservation biology	26.7175	31.1189	22.3161
22.444	Moderate	LowerMiddle	Male	Conservation biology	27.5026	32.0582	22.9469
22.889	Moderate	LowerMiddle	Male	Conservation biology	28.3107	33.0289	23.5925
23.333	Moderate	LowerMiddle	Male	Conservation biology	29.1426	34.032	24.2532
23.778	Moderate	LowerMiddle	Male	Conservation biology	29.9989	35.0686	24.9292
24.222	Moderate	LowerMiddle	Male	Conservation biology	30.8804	36.1399	25.6208
24.667	Moderate	LowerMiddle	Male	Conservation biology	31.7878	37.247	26.3285
25.111	Moderate	LowerMiddle	Male	Conservation biology	32.7218	38.3911	27.0525
25.556	Moderate	LowerMiddle	Male	Conservation biology	33.6833	39.5735	27.7931
26	Moderate	LowerMiddle	Male	Conservation biology	34.673	40.7953	28.5507
26.444	Moderate	LowerMiddle	Male	Conservation biology	35.6919	42.058	29.3257
26.889	Moderate	LowerMiddle	Male	Conservation biology	36.7406	43.3628	30.1185
27.333	Moderate	LowerMiddle	Male	Conservation biology	37.8202	44.7111	30.9293
27.778	Moderate	LowerMiddle	Male	Conservation biology	38.9315	46.1043	31.7587
28.222	Moderate	LowerMiddle	Male	Conservation biology	40.0754	47.544	32.6069
28.667	Moderate	LowerMiddle	Male	Conservation biology	41.253	49.0315	33.4745
29.111	Moderate	LowerMiddle	Male	Conservation biology	42.4652	50.5685	34.3618
29.556	Moderate	LowerMiddle	Male	Conservation biology	43.713	52.1566	35.2694
30	Moderate	LowerMiddle	Male	Conservation biology	44.9974	53.7973	36.1975
30.444	Moderate	LowerMiddle	Male	Conservation biology	46.3196	55.4925	37.1467
30.889	Moderate	LowerMiddle	Male	Conservation biology	47.6806	57.2439	38.1174
31.333	Moderate	LowerMiddle	Male	Conservation biology	49.0817	59.0532	39.1102
31.778	Moderate	LowerMiddle	Male	Conservation biology	50.5239	60.9224	40.1254
32.222	Moderate	LowerMiddle	Male	Conservation biology	52.0085	62.8533	41.1636
32.667	Moderate	LowerMiddle	Male	Conservation biology	53.5367	64.848	42.2253
33.111	Moderate	LowerMiddle	Male	Conservation biology	55.1098	66.9085	43.311
33.556	Moderate	LowerMiddle	Male	Conservation biology	56.7291	69.037	44.4213
34	Moderate	LowerMiddle	Male	Conservation biology	58.396	71.2355	45.5566
34.444	Moderate	LowerMiddle	Male	Conservation biology	60.1119	73.5064	46.7175
34.889	Moderate	LowerMiddle	Male	Conservation biology	61.8782	75.8519	47.9045
35.333	Moderate	LowerMiddle	Male	Conservation biology	63.6964	78.2746	49.1183
35.778	Moderate	LowerMiddle	Male	Conservation biology	65.5681	80.7767	50.3594
36.222	Moderate	LowerMiddle	Male	Conservation biology	67.4947	83.361	51.6284
36.667	Moderate	LowerMiddle	Male	Conservation biology	69.478	86.0301	52.9259
37.111	Moderate	LowerMiddle	Male	Conservation biology	71.5195	88.7865	54.2524
37.556	Moderate	LowerMiddle	Male	Conservation biology	73.621	91.6333	55.6087
38	Moderate	LowerMiddle	Male	Conservation biology	75.7842	94.5732	56.9953
38.444	Moderate	LowerMiddle	Male	Conservation biology	78.0111	97.6092	58.4129
38.889	Moderate	LowerMiddle	Male	Conservation biology	80.3033	100.745	59.8621
39.333	Moderate	LowerMiddle	Male	Conservation biology	82.6629	103.982	61.3436
39.778	Moderate	LowerMiddle	Male	Conservation biology	85.0919	107.326	62.8581
40.222	Moderate	LowerMiddle	Male	Conservation biology	87.5922	110.778	64.4062
40.667	Moderate	LowerMiddle	Male	Conservation biology	90.166	114.343	65.9887
41.111	Moderate	LowerMiddle	Male	Conservation biology	92.8154	118.025	67.6061
41.556	Moderate	LowerMiddle	Male	Conservation biology	95.5427	121.826	69.2594
42	Moderate	LowerMiddle	Male	Conservation biology	98.3501	125.751	70.9491
42.444	Moderate	LowerMiddle	Male	Conservation biology	101.24	129.804	72.676
42.889	Moderate	LowerMiddle	Male	Conservation biology	104.215	133.989	74.4409
43.333	Moderate	LowerMiddle	Male	Conservation biology	107.277	138.309	76.2446
43.778	Moderate	LowerMiddle	Male	Conservation biology	110.429	142.771	78.0877
44.222	Moderate	LowerMiddle	Male	Conservation biology	113.674	147.377	79.9711
44.667	Moderate	LowerMiddle	Male	Conservation biology	117.014	152.133	81.8956
45.111	Moderate	LowerMiddle	Male	Conservation biology	120.452	157.043	83.8619
45.556	Moderate	LowerMiddle	Male	Conservation biology	123.992	162.113	85.871
46	Moderate	LowerMiddle	Male	Conservation biology	127.635	167.347	87.9235
1	Moderate	LowerMiddle	Female	Conservation biology	3.52476	4.34959	2.69994
1.384	Moderate	LowerMiddle	Female	Conservation biology	3.63841	4.47807	2.79875
1.768	Moderate	LowerMiddle	Female	Conservation biology	3.75573	4.61049	2.90097
2.152	Moderate	LowerMiddle	Female	Conservation biology	3.87683	4.74698	3.00668
2.535	Moderate	LowerMiddle	Female	Conservation biology	4.00184	4.88768	3.11599
2.919	Moderate	LowerMiddle	Female	Conservation biology	4.13087	5.03273	3.22901
3.303	Moderate	LowerMiddle	Female	Conservation biology	4.26407	5.18229	3.34585
3.687	Moderate	LowerMiddle	Female	Conservation biology	4.40156	5.3365	3.46662
4.071	Moderate	LowerMiddle	Female	Conservation biology	4.54348	5.49554	3.59143
4.455	Moderate	LowerMiddle	Female	Conservation biology	4.68998	5.65957	3.72039
4.838	Moderate	LowerMiddle	Female	Conservation biology	4.84121	5.82878	3.85364
5.222	Moderate	LowerMiddle	Female	Conservation biology	4.99731	6.00334	3.99127
5.606	Moderate	LowerMiddle	Female	Conservation biology	5.15844	6.18346	4.13342
5.99	Moderate	LowerMiddle	Female	Conservation biology	5.32477	6.36934	4.2802
6.374	Moderate	LowerMiddle	Female	Conservation biology	5.49646	6.56118	4.43174
6.758	Moderate	LowerMiddle	Female	Conservation biology	5.67369	6.75921	4.58817
7.141	Moderate	LowerMiddle	Female	Conservation biology	5.85663	6.96366	4.7496
7.525	Moderate	LowerMiddle	Female	Conservation biology	6.04548	7.17478	4.91617
7.909	Moderate	LowerMiddle	Female	Conservation biology	6.24041	7.3928	5.08801
8.293	Moderate	LowerMiddle	Female	Conservation biology	6.44162	7.61801	5.26524
8.677	Moderate	LowerMiddle	Female	Conservation biology	6.64933	7.85066	5.44799
9.061	Moderate	LowerMiddle	Female	Conservation biology	6.86373	8.09106	5.6364
9.444	Moderate	LowerMiddle	Female	Conservation biology	7.08504	8.33949	5.8306
9.828	Moderate	LowerMiddle	Female	Conservation biology	7.31349	8.59627	6.03072
10.212	Moderate	LowerMiddle	Female	Conservation biology	7.54931	8.86173	6.23689
10.596	Moderate	LowerMiddle	Female	Conservation biology	7.79273	9.1362	6.44926
10.98	Moderate	LowerMiddle	Female	Conservation biology	8.044	9.42005	6.66795
11.364	Moderate	LowerMiddle	Female	Conservation biology	8.30337	9.71363	6.89311
11.747	Moderate	LowerMiddle	Female	Conservation biology	8.57111	10.0173	7.12487
12.131	Moderate	LowerMiddle	Female	Conservation biology	8.84747	10.3316	7.36337
12.515	Moderate	LowerMiddle	Female	Conservation biology	9.13275	10.6567	7.60876
12.899	Moderate	LowerMiddle	Female	Conservation biology	9.42723	10.9933	7.86117
13.283	Moderate	LowerMiddle	Female	Conservation biology	9.7312	11.3416	8.12075
13.667	Moderate	LowerMiddle	Female	Conservation biology	10.045	11.7023	8.38765
14.051	Moderate	LowerMiddle	Female	Conservation biology	10.3689	12.0757	8.66203
14.434	Moderate	LowerMiddle	Female	Conservation biology	10.7032	12.4624	8.94402
14.818	Moderate	LowerMiddle	Female	Conservation biology	11.0483	12.8628	9.2338
15.202	Moderate	LowerMiddle	Female	Conservation biology	11.4046	13.2776	9.53151
15.586	Moderate	LowerMiddle	Female	Conservation biology	11.7723	13.7072	9.83732
15.97	Moderate	LowerMiddle	Female	Conservation biology	12.1519	14.1523	10.1514
16.354	Moderate	LowerMiddle	Female	Conservation biology	12.5437	14.6135	10.4739
16.737	Moderate	LowerMiddle	Female	Conservation biology	12.9482	15.0912	10.8051
17.121	Moderate	LowerMiddle	Female	Conservation biology	13.3657	15.5863	11.1451
17.505	Moderate	LowerMiddle	Female	Conservation biology	13.7966	16.0992	11.494
17.889	Moderate	LowerMiddle	Female	Conservation biology	14.2415	16.6308	11.8522
18.273	Moderate	LowerMiddle	Female	Conservation biology	14.7007	17.1817	12.2197
18.657	Moderate	LowerMiddle	Female	Conservation biology	15.1747	17.7525	12.5968
19.04	Moderate	LowerMiddle	Female	Conservation biology	15.664	18.3442	12.9838
19.424	Moderate	LowerMiddle	Female	Conservation biology	16.1691	18.9573	13.3808
19.808	Moderate	LowerMiddle	Female	Conservation biology	16.6904	19.5928	13.7881
20.192	Moderate	LowerMiddle	Female	Conservation biology	17.2286	20.2513	14.2059
20.576	Moderate	LowerMiddle	Female	Conservation biology	17.7841	20.9338	14.6344
20.96	Moderate	LowerMiddle	Female	Conservation biology	18.3575	21.6411	15.0739
21.343	Moderate	LowerMiddle	Female	Conservation biology	18.9495	22.3742	15.5247
21.727	Moderate	LowerMiddle	Female	Conservation biology	19.5605	23.1339	15.9871
22.111	Moderate	LowerMiddle	Female	Conservation biology	20.1912	23.9211	16.4612
22.495	Moderate	LowerMiddle	Female	Conservation biology	20.8422	24.737	16.9475
22.879	Moderate	LowerMiddle	Female	Conservation biology	21.5143	25.5824	17.4461
23.263	Moderate	LowerMiddle	Female	Conservation biology	22.208	26.4585	17.9574
23.646	Moderate	LowerMiddle	Female	Conservation biology	22.924	27.3664	18.4817
24.03	Moderate	LowerMiddle	Female	Conservation biology	23.6632	28.3071	19.0193
24.414	Moderate	LowerMiddle	Female	Conservation biology	24.4262	29.2818	19.5706
24.798	Moderate	LowerMiddle	Female	Conservation biology	25.2138	30.2918	20.1358
25.182	Moderate	LowerMiddle	Female	Conservation biology	26.0268	31.3383	20.7153
25.566	Moderate	LowerMiddle	Female	Conservation biology	26.866	32.4225	21.3095
25.949	Moderate	LowerMiddle	Female	Conservation biology	27.7323	33.5458	21.9187
26.333	Moderate	LowerMiddle	Female	Conservation biology	28.6265	34.7096	22.5433
26.717	Moderate	LowerMiddle	Female	Conservation biology	29.5495	35.9154	23.1837
27.101	Moderate	LowerMiddle	Female	Conservation biology	30.5023	37.1645	23.8401
27.485	Moderate	LowerMiddle	Female	Conservation biology	31.4858	38.4585	24.5131
27.869	Moderate	LowerMiddle	Female	Conservation biology	32.5011	39.799	25.2031
28.253	Moderate	LowerMiddle	Female	Conservation biology	33.549	41.1877	25.9104
28.636	Moderate	LowerMiddle	Female	Conservation biology	34.6308	42.6262	26.6354
29.02	Moderate	LowerMiddle	Female	Conservation biology	35.7474	44.1162	27.3786
29.404	Moderate	LowerMiddle	Female	Conservation biology	36.9001	45.6597	28.1404
29.788	Moderate	LowerMiddle	Female	Conservation biology	38.0899	47.2584	28.9213
30.172	Moderate	LowerMiddle	Female	Conservation biology	39.318	48.9144	29.7217
30.556	Moderate	LowerMiddle	Female	Conservation biology	40.5858	50.6295	30.5421
30.939	Moderate	LowerMiddle	Female	Conservation biology	41.8945	52.406	31.3829
31.323	Moderate	LowerMiddle	Female	Conservation biology	43.2453	54.2459	32.2447
31.707	Moderate	LowerMiddle	Female	Conservation biology	44.6397	56.1516	33.1279
32.091	Moderate	LowerMiddle	Female	Conservation biology	46.0791	58.1252	34.033
32.475	Moderate	LowerMiddle	Female	Conservation biology	47.5649	60.1693	34.9605
32.859	Moderate	LowerMiddle	Female	Conservation biology	49.0986	62.2862	35.9109
33.242	Moderate	LowerMiddle	Female	Conservation biology	50.6817	64.4785	36.8849
33.626	Moderate	LowerMiddle	Female	Conservation biology	52.3159	66.7489	37.8828
34.01	Moderate	LowerMiddle	Female	Conservation biology	54.0027	69.1002	38.9053
34.394	Moderate	LowerMiddle	Female	Conservation biology	55.744	71.5351	39.9529
34.778	Moderate	LowerMiddle	Female	Conservation biology	57.5414	74.0566	41.0263
35.162	Moderate	LowerMiddle	Female	Conservation biology	59.3968	76.6678	42.1258
35.545	Moderate	LowerMiddle	Female	Conservation biology	61.312	79.3718	43.2522
35.929	Moderate	LowerMiddle	Female	Conservation biology	63.2889	82.1718	44.4061
36.313	Moderate	LowerMiddle	Female	Conservation biology	65.3296	85.0712	45.588
36.697	Moderate	LowerMiddle	Female	Conservation biology	67.4361	88.0736	46.7986
37.081	Moderate	LowerMiddle	Female	Conservation biology	69.6105	91.1826	48.0385
37.465	Moderate	LowerMiddle	Female	Conservation biology	71.8551	94.4018	49.3084
37.848	Moderate	LowerMiddle	Female	Conservation biology	74.172	97.7351	50.6088
38.232	Moderate	LowerMiddle	Female	Conservation biology	76.5636	101.187	51.9405
38.616	Moderate	LowerMiddle	Female	Conservation biology	79.0323	104.76	53.3041
39	Moderate	LowerMiddle	Female	Conservation biology	81.5806	108.461	54.7004
3	Low	High	Male	Conservation biology	5.57844	6.68199	4.47488
3.525	Low	High	Male	Conservation biology	5.76455	6.88983	4.63926
4.051	Low	High	Male	Conservation biology	5.95686	7.10445	4.80928
4.576	Low	High	Male	Conservation biology	6.1556	7.3261	4.9851
5.101	Low	High	Male	Conservation biology	6.36097	7.55503	5.1669
5.626	Low	High	Male	Conservation biology	6.57318	7.79153	5.35484
6.152	Low	High	Male	Conservation biology	6.79248	8.03586	5.5491
6.677	Low	High	Male	Conservation biology	7.01909	8.28832	5.74986
7.202	Low	High	Male	Conservation biology	7.25327	8.54923	5.95731
7.727	Low	High	Male	Conservation biology	7.49525	8.81889	6.17162
8.253	Low	High	Male	Conservation biology	7.74531	9.09765	6.39298
8.778	Low	High	Male	Conservation biology	8.00371	9.38585	6.62158
9.303	Low	High	Male	Conservation biology	8.27074	9.68385	6.85762
9.828	Low	High	Male	Conservation biology	8.54667	9.99205	7.10129
10.354	Low	High	Male	Conservation biology	8.83181	10.3108	7.35278
10.879	Low	High	Male	Conservation biology	9.12646	10.6406	7.6123
11.404	Low	High	Male	Conservation biology	9.43094	10.9818	7.88005
11.929	Low	High	Male	Conservation biology	9.74558	11.3349	8.15622
12.455	Low	High	Male	Conservation biology	10.0707	11.7004	8.44104
12.98	Low	High	Male	Conservation biology	10.4067	12.0787	8.73471
13.505	Low	High	Male	Conservation biology	10.7539	12.4703	9.03744
14.03	Low	High	Male	Conservation biology	11.1127	12.8759	9.34945
14.556	Low	High	Male	Conservation biology	11.4834	13.2959	9.67096
15.081	Low	High	Male	Conservation biology	11.8665	13.7309	10.0022
15.606	Low	High	Male	Conservation biology	12.2624	14.1815	10.3434
16.131	Low	High	Male	Conservation biology	12.6715	14.6483	10.6947
16.657	Low	High	Male	Conservation biology	13.0943	15.132	11.0565
17.182	Low	High	Male	Conservation biology	13.5311	15.6333	11.429
17.707	Low	High	Male	Conservation biology	13.9826	16.1528	11.8123
18.232	Low	High	Male	Conservation biology	14.4491	16.6912	12.2069
18.758	Low	High	Male	Conservation biology	14.9311	17.2494	12.6128
19.283	Low	High	Male	Conservation biology	15.4292	17.828	13.0305
19.808	Low	High	Male	Conservation biology	15.944	18.4279	13.4601
20.333	Low	High	Male	Conservation biology	16.4759	19.0499	13.902
20.859	Low	High	Male	Conservation biology	17.0256	19.6948	14.3564
21.384	Low	High	Male	Conservation biology	17.5936	20.3636	14.8237
21.909	Low	High	Male	Conservation biology	18.1806	21.0571	15.3041
22.434	Low	High	Male	Conservation biology	18.7871	21.7763	15.798
22.96	Low	High	Male	Conservation biology	19.4139	22.5222	16.3057
23.485	Low	High	Male	Conservation biology	20.0616	23.2957	16.8276
24.01	Low	High	Male	Conservation biology	20.7309	24.0979	17.3639
24.535	Low	High	Male	Conservation biology	21.4226	24.93	17.9151
25.061	Low	High	Male	Conservation biology	22.1373	25.7929	18.4816
25.586	Low	High	Male	Conservation biology	22.8758	26.6879	19.0637
26.111	Low	High	Male	Conservation biology	23.639	27.6161	19.6619
26.636	Low	High	Male	Conservation biology	24.4277	28.5789	20.2764
27.162	Low	High	Male	Conservation biology	25.2426	29.5774	20.9079
27.687	Low	High	Male	Conservation biology	26.0848	30.6129	21.5567
28.212	Low	High	Male	Conservation biology	26.955	31.6869	22.2232
28.737	Low	High	Male	Conservation biology	27.8543	32.8007	22.9079
29.263	Low	High	Male	Conservation biology	28.7836	33.9559	23.6113
29.788	Low	High	Male	Conservation biology	29.7439	35.1538	24.334
30.313	Low	High	Male	Conservation biology	30.7362	36.3961	25.0763
30.838	Low	High	Male	Conservation biology	31.7617	37.6845	25.8389
31.364	Low	High	Male	Conservation biology	32.8213	39.0205	26.6221
31.889	Low	High	Male	Conservation biology	33.9163	40.4058	27.4267
32.414	Low	High	Male	Conservation biology	35.0478	41.8424	28.2532
32.939	Low	High	Male	Conservation biology	36.2171	43.3321	29.1021
33.465	Low	High	Male	Conservation biology	37.4254	44.8768	29.974
33.99	Low	High	Male	Conservation biology	38.674	46.4784	30.8696
34.515	Low	High	Male	Conservation biology	39.9643	48.1391	31.7894
35.04	Low	High	Male	Conservation biology	41.2976	49.861	32.7342
35.566	Low	High	Male	Conservation biology	42.6753	51.6462	33.7044
36.091	Low	High	Male	Conservation biology	44.0991	53.4972	34.701
36.616	Low	High	Male	Conservation biology	45.5703	55.4163	35.7244
37.141	Low	High	Male	Conservation biology	47.0907	57.4059	36.7754
37.667	Low	High	Male	Conservation biology	48.6617	59.4687	37.8548
38.192	Low	High	Male	Conservation biology	50.2852	61.6071	38.9633
38.717	Low	High	Male	Conservation biology	51.9628	63.8241	40.1016
39.242	Low	High	Male	Conservation biology	53.6965	66.1224	41.2705
39.768	Low	High	Male	Conservation biology	55.4879	68.505	42.4708
40.293	Low	High	Male	Conservation biology	57.3391	70.9749	43.7033
40.818	Low	High	Male	Conservation biology	59.2521	73.5353	44.9688
41.343	Low	High	Male	Conservation biology	61.2289	76.1895	46.2682
41.869	Low	High	Male	Conservation biology	63.2716	78.9408	47.6024
42.394	Low	High	Male	Conservation biology	65.3825	81.7928	48.9722
42.919	Low	High	Male	Conservation biology	67.5638	84.7491	50.3785
43.444	Low	High	Male	Conservation biology	69.8179	87.8135	51.8224
43.97	Low	High	Male	Conservation biology	72.1472	90.9898	53.3046
44.495	Low	High	Male	Conservation biology	74.5542	94.2822	54.8262
45.02	Low	High	Male	Conservation biology	77.0415	97.6948	56.3882
45.545	Low	High	Male	Conservation biology	79.6118	101.232	57.9916
46.071	Low	High	Male	Conservation biology	82.2678	104.898	59.6374
46.596	Low	High	Male	Conservation biology	85.0125	108.698	61.3267
47.121	Low	High	Male	Conservation biology	87.8487	112.637	63.0606
47.646	Low	High	Male	Conservation biology	90.7796	116.719	64.8401
48.172	Low	High	Male	Conservation biology	93.8082	120.95	66.6663
48.697	Low	High	Male	Conservation biology	96.9379	125.335	68.5406
49.222	Low	High	Male	Conservation biology	100.172	129.88	70.4639
49.747	Low	High	Male	Conservation biology	103.514	134.59	72.4375
50.273	Low	High	Male	Conservation biology	106.967	139.472	74.4627
50.798	Low	High	Male	Conservation biology	110.536	144.531	76.5407
51.323	Low	High	Male	Conservation biology	114.224	149.775	78.6726
51.848	Low	High	Male	Conservation biology	118.035	155.209	80.86
52.374	Low	High	Male	Conservation biology	121.973	160.841	83.104
52.899	Low	High	Male	Conservation biology	126.042	166.678	85.406
53.424	Low	High	Male	Conservation biology	130.247	172.726	87.7675
53.949	Low	High	Male	Conservation biology	134.592	178.995	90.1897
54.475	Low	High	Male	Conservation biology	139.083	185.491	92.6742
55	Low	High	Male	Conservation biology	143.723	192.223	95.2223
2	Low	High	Female	Conservation biology	2.76437	3.40064	2.12811
2.283	Low	High	Female	Conservation biology	2.82763	3.47182	2.18344
2.566	Low	High	Female	Conservation biology	2.89234	3.54457	2.2401
2.848	Low	High	Female	Conservation biology	2.95852	3.61893	2.29811
3.131	Low	High	Female	Conservation biology	3.02622	3.69494	2.35751
3.414	Low	High	Female	Conservation biology	3.09548	3.77264	2.41831
3.697	Low	High	Female	Conservation biology	3.16631	3.85208	2.48054
3.98	Low	High	Female	Conservation biology	3.23877	3.9333	2.54424
4.263	Low	High	Female	Conservation biology	3.31288	4.01634	2.60942
4.545	Low	High	Female	Conservation biology	3.38869	4.10126	2.67613
4.828	Low	High	Female	Conservation biology	3.46624	4.1881	2.74438
5.111	Low	High	Female	Conservation biology	3.54556	4.27691	2.8142
5.394	Low	High	Female	Conservation biology	3.62669	4.36776	2.88563
5.677	Low	High	Female	Conservation biology	3.70969	4.46068	2.95869
5.96	Low	High	Female	Conservation biology	3.79458	4.55574	3.03341
6.242	Low	High	Female	Conservation biology	3.88141	4.653	3.10983
6.525	Low	High	Female	Conservation biology	3.97023	4.75251	3.18796
6.808	Low	High	Female	Conservation biology	4.06108	4.85434	3.26783
7.091	Low	High	Female	Conservation biology	4.15402	4.95855	3.34949
7.374	Low	High	Female	Conservation biology	4.24908	5.0652	3.43295
7.657	Low	High	Female	Conservation biology	4.34631	5.17438	3.51824
7.939	Low	High	Female	Conservation biology	4.44577	5.28614	3.6054
8.222	Low	High	Female	Conservation biology	4.5475	5.40055	3.69446
8.505	Low	High	Female	Conservation biology	4.65157	5.5177	3.78543
8.788	Low	High	Female	Conservation biology	4.75801	5.63767	3.87836
9.071	Low	High	Female	Conservation biology	4.86689	5.76052	3.97327
9.354	Low	High	Female	Conservation biology	4.97827	5.88634	4.07019
9.636	Low	High	Female	Conservation biology	5.09219	6.01522	4.16915
9.919	Low	High	Female	Conservation biology	5.20871	6.14725	4.27018
10.202	Low	High	Female	Conservation biology	5.32791	6.28251	4.3733
10.485	Low	High	Female	Conservation biology	5.44983	6.4211	4.47856
10.768	Low	High	Female	Conservation biology	5.57454	6.56311	4.58597
11.051	Low	High	Female	Conservation biology	5.70211	6.70865	4.69557
11.333	Low	High	Female	Conservation biology	5.83259	6.8578	4.80738
11.616	Low	High	Female	Conservation biology	5.96606	7.01069	4.92144
11.899	Low	High	Female	Conservation biology	6.10259	7.1674	5.03777
12.182	Low	High	Female	Conservation biology	6.24224	7.32806	5.15641
12.465	Low	High	Female	Conservation biology	6.38508	7.49277	5.27739
12.747	Low	High	Female	Conservation biology	6.5312	7.66166	5.40073
13.03	Low	High	Female	Conservation biology	6.68065	7.83483	5.52647
13.313	Low	High	Female	Conservation biology	6.83353	8.01242	5.65464
13.596	Low	High	Female	Conservation biology	6.98991	8.19455	5.78527
13.879	Low	High	Female	Conservation biology	7.14986	8.38133	5.91839
14.162	Low	High	Female	Conservation biology	7.31348	8.57292	6.05403
14.444	Low	High	Female	Conservation biology	7.48083	8.76943	6.19224
14.727	Low	High	Female	Conservation biology	7.65202	8.97101	6.33303
15.01	Low	High	Female	Conservation biology	7.82713	9.1778	6.47646
15.293	Low	High	Female	Conservation biology	8.00624	9.38994	6.62254
15.576	Low	High	Female	Conservation biology	8.18945	9.60758	6.77132
15.859	Low	High	Female	Conservation biology	8.37686	9.83087	6.92284
16.141	Low	High	Female	Conservation biology	8.56855	10.06	7.07713
16.424	Low	High	Female	Conservation biology	8.76463	10.295	7.23423
16.707	Low	High	Female	Conservation biology	8.9652	10.5362	7.39419
16.99	Low	High	Female	Conservation biology	9.17035	10.7837	7.55703
17.273	Low	High	Female	Conservation biology	9.3802	11.0376	7.72281
17.556	Low	High	Female	Conservation biology	9.59486	11.2981	7.89157
17.838	Low	High	Female	Conservation biology	9.81442	11.5655	8.06334
18.121	Low	High	Female	Conservation biology	10.039	11.8398	8.23818
18.404	Low	High	Female	Conservation biology	10.2687	12.1213	8.41613
18.687	Low	High	Female	Conservation biology	10.5037	12.4102	8.59724
18.97	Low	High	Female	Conservation biology	10.7441	12.7066	8.78155
19.253	Low	High	Female	Conservation biology	10.99	13.0108	8.96912
19.535	Low	High	Female	Conservation biology	11.2414	13.3229	9.16
19.818	Low	High	Female	Conservation biology	11.4987	13.6431	9.35423
20.101	Low	High	Female	Conservation biology	11.7618	13.9718	9.55188
20.384	Low	High	Female	Conservation biology	12.031	14.309	9.75299
20.667	Low	High	Female	Conservation biology	12.3063	14.6549	9.95762
20.949	Low	High	Female	Conservation biology	12.5879	15.01	10.1658
21.232	Low	High	Female	Conservation biology	12.876	15.3742	10.3777
21.515	Low	High	Female	Conservation biology	13.1706	15.748	10.5932
21.798	Low	High	Female	Conservation biology	13.472	16.1315	10.8125
22.081	Low	High	Female	Conservation biology	13.7803	16.5249	11.0356
22.364	Low	High	Female	Conservation biology	14.0956	16.9286	11.2626
22.646	Low	High	Female	Conservation biology	14.4182	17.3428	11.4935
22.929	Low	High	Female	Conservation biology	14.7481	17.7678	11.7285
23.212	Low	High	Female	Conservation biology	15.0856	18.2037	11.9675
23.495	Low	High	Female	Conservation biology	15.4308	18.651	12.2106
23.778	Low	High	Female	Conservation biology	15.7839	19.1099	12.458
24.061	Low	High	Female	Conservation biology	16.1451	19.5806	12.7096
24.343	Low	High	Female	Conservation biology	16.5146	20.0636	12.9656
24.626	Low	High	Female	Conservation biology	16.8925	20.559	13.226
24.909	Low	High	Female	Conservation biology	17.2791	21.0672	13.4909
25.192	Low	High	Female	Conservation biology	17.6745	21.5886	13.7604
25.475	Low	High	Female	Conservation biology	18.0789	22.1234	14.0345
25.758	Low	High	Female	Conservation biology	18.4926	22.672	14.3133
26.04	Low	High	Female	Conservation biology	18.9158	23.2347	14.5969
26.323	Low	High	Female	Conservation biology	19.3487	23.8119	14.8854
26.606	Low	High	Female	Conservation biology	19.7914	24.404	15.1789
26.889	Low	High	Female	Conservation biology	20.2443	25.0113	15.4774
27.172	Low	High	Female	Conservation biology	20.7076	25.6343	15.781
27.455	Low	High	Female	Conservation biology	21.1815	26.2732	16.0898
27.737	Low	High	Female	Conservation biology	21.6662	26.9285	16.4038
28.02	Low	High	Female	Conservation biology	22.162	27.6007	16.7233
28.303	Low	High	Female	Conservation biology	22.6691	28.2901	17.0482
28.586	Low	High	Female	Conservation biology	23.1879	28.9971	17.3786
28.869	Low	High	Female	Conservation biology	23.7185	29.7223	17.7147
29.152	Low	High	Female	Conservation biology	24.2613	30.466	18.0565
29.434	Low	High	Female	Conservation biology	24.8165	31.2288	18.4041
29.717	Low	High	Female	Conservation biology	25.3843	32.0111	18.7576
30	Low	High	Female	Conservation biology	25.9652	32.8134	19.1171
1	Low	LowerMiddle	Male	Conservation biology	5.77162	6.81674	4.72651
1.394	Low	LowerMiddle	Male	Conservation biology	5.91544	6.97658	4.85431
1.788	Low	LowerMiddle	Male	Conservation biology	6.06285	7.14041	4.98529
2.182	Low	LowerMiddle	Male	Conservation biology	6.21393	7.30834	5.11952
2.576	Low	LowerMiddle	Male	Conservation biology	6.36877	7.48049	5.25706
2.97	Low	LowerMiddle	Male	Conservation biology	6.52748	7.65697	5.39799
3.364	Low	LowerMiddle	Male	Conservation biology	6.69013	7.83791	5.54236
3.758	Low	LowerMiddle	Male	Conservation biology	6.85684	8.02343	5.69026
4.152	Low	LowerMiddle	Male	Conservation biology	7.02771	8.21368	5.84174
4.545	Low	LowerMiddle	Male	Conservation biology	7.20283	8.40879	5.99688
4.939	Low	LowerMiddle	Male	Conservation biology	7.38232	8.60889	6.15575
5.333	Low	LowerMiddle	Male	Conservation biology	7.56628	8.81414	6.31841
5.727	Low	LowerMiddle	Male	Conservation biology	7.75482	9.02469	6.48495
6.121	Low	LowerMiddle	Male	Conservation biology	7.94806	9.24069	6.65543
6.515	Low	LowerMiddle	Male	Conservation biology	8.14612	9.46231	6.82993
6.909	Low	LowerMiddle	Male	Conservation biology	8.34911	9.68971	7.00851
7.303	Low	LowerMiddle	Male	Conservation biology	8.55716	9.92306	7.19126
7.697	Low	LowerMiddle	Male	Conservation biology	8.7704	10.1625	7.37825
8.091	Low	LowerMiddle	Male	Conservation biology	8.98894	10.4083	7.56956
8.485	Low	LowerMiddle	Male	Conservation biology	9.21294	10.6606	7.76526
8.879	Low	LowerMiddle	Male	Conservation biology	9.44252	10.9196	7.96543
9.273	Low	LowerMiddle	Male	Conservation biology	9.67781	11.1855	8.17015
9.667	Low	LowerMiddle	Male	Conservation biology	9.91897	11.4585	8.37949
10.061	Low	LowerMiddle	Male	Conservation biology	10.1661	11.7387	8.59355
10.455	Low	LowerMiddle	Male	Conservation biology	10.4195	12.0265	8.8124
10.848	Low	LowerMiddle	Male	Conservation biology	10.6791	12.3221	9.03612
11.242	Low	LowerMiddle	Male	Conservation biology	10.9452	12.6256	9.2648
11.636	Low	LowerMiddle	Male	Conservation biology	11.218	12.9374	9.49852
12.03	Low	LowerMiddle	Male	Conservation biology	11.4975	13.2576	9.73738
12.424	Low	LowerMiddle	Male	Conservation biology	11.784	13.5866	9.98145
12.818	Low	LowerMiddle	Male	Conservation biology	12.0777	13.9245	10.2308
13.212	Low	LowerMiddle	Male	Conservation biology	12.3786	14.2716	10.4856
13.606	Low	LowerMiddle	Male	Conservation biology	12.6871	14.6283	10.7459
14	Low	LowerMiddle	Male	Conservation biology	13.0032	14.9947	11.0118
14.394	Low	LowerMiddle	Male	Conservation biology	13.3273	15.3712	11.2833
14.788	Low	LowerMiddle	Male	Conservation biology	13.6594	15.758	11.5607
15.182	Low	LowerMiddle	Male	Conservation biology	13.9997	16.1555	11.8439
15.576	Low	LowerMiddle	Male	Conservation biology	14.3486	16.564	12.1332
15.97	Low	LowerMiddle	Male	Conservation biology	14.7061	16.9837	12.4285
16.364	Low	LowerMiddle	Male	Conservation biology	15.0726	17.4151	12.7301
16.758	Low	LowerMiddle	Male	Conservation biology	15.4482	17.8584	13.038
17.152	Low	LowerMiddle	Male	Conservation biology	15.8331	18.314	13.3523
17.545	Low	LowerMiddle	Male	Conservation biology	16.2277	18.7822	13.6732
17.939	Low	LowerMiddle	Male	Conservation biology	16.6321	19.2633	14.0008
18.333	Low	LowerMiddle	Male	Conservation biology	17.0465	19.7579	14.3352
18.727	Low	LowerMiddle	Male	Conservation biology	17.4713	20.2661	14.6765
19.121	Low	LowerMiddle	Male	Conservation biology	17.9067	20.7885	15.0248
19.515	Low	LowerMiddle	Male	Conservation biology	18.3529	21.3253	15.3804
19.909	Low	LowerMiddle	Male	Conservation biology	18.8102	21.8771	15.7433
20.303	Low	LowerMiddle	Male	Conservation biology	19.2789	22.4442	16.1137
20.697	Low	LowerMiddle	Male	Conservation biology	19.7593	23.027	16.4916
21.091	Low	LowerMiddle	Male	Conservation biology	20.2517	23.6261	16.8774
21.485	Low	LowerMiddle	Male	Conservation biology	20.7564	24.2417	17.271
21.879	Low	LowerMiddle	Male	Conservation biology	21.2736	24.8745	17.6727
22.273	Low	LowerMiddle	Male	Conservation biology	21.8037	25.5248	18.0827
22.667	Low	LowerMiddle	Male	Conservation biology	22.347	26.1931	18.501
23.061	Low	LowerMiddle	Male	Conservation biology	22.9039	26.88	18.9278
23.455	Low	LowerMiddle	Male	Conservation biology	23.4746	27.5859	19.3634
23.848	Low	LowerMiddle	Male	Conservation biology	24.0596	28.3114	19.8078
24.242	Low	LowerMiddle	Male	Conservation biology	24.6591	29.0569	20.2613
24.636	Low	LowerMiddle	Male	Conservation biology	25.2736	29.8231	20.7241
25.03	Low	LowerMiddle	Male	Conservation biology	25.9034	30.6106	21.1962
25.424	Low	LowerMiddle	Male	Conservation biology	26.5489	31.4198	21.678
25.818	Low	LowerMiddle	Male	Conservation biology	27.2105	32.2514	22.1696
26.212	Low	LowerMiddle	Male	Conservation biology	27.8885	33.1059	22.6711
26.606	Low	LowerMiddle	Male	Conservation biology	28.5835	33.9841	23.1828
27	Low	LowerMiddle	Male	Conservation biology	29.2957	34.8865	23.7049
27.394	Low	LowerMiddle	Male	Conservation biology	30.0257	35.8138	24.2376
27.788	Low	LowerMiddle	Male	Conservation biology	30.774	36.7668	24.7811
28.182	Low	LowerMiddle	Male	Conservation biology	31.5408	37.7459	25.3357
28.576	Low	LowerMiddle	Male	Conservation biology	32.3268	38.7521	25.9014
28.97	Low	LowerMiddle	Male	Conservation biology	33.1323	39.786	26.4786
29.364	Low	LowerMiddle	Male	Conservation biology	33.9579	40.8484	27.0675
29.758	Low	LowerMiddle	Male	Conservation biology	34.8041	41.94	27.6683
30.152	Low	LowerMiddle	Male	Conservation biology	35.6714	43.0616	28.2812
30.545	Low	LowerMiddle	Male	Conservation biology	36.5603	44.2141	28.9065
30.939	Low	LowerMiddle	Male	Conservation biology	37.4713	45.3982	29.5445
31.333	Low	LowerMiddle	Male	Conservation biology	38.4051	46.6149	30.1953
31.727	Low	LowerMiddle	Male	Conservation biology	39.3621	47.8649	30.8592
32.121	Low	LowerMiddle	Male	Conservation biology	40.343	49.1493	31.5366
32.515	Low	LowerMiddle	Male	Conservation biology	41.3483	50.469	32.2275
32.909	Low	LowerMiddle	Male	Conservation biology	42.3786	51.8248	32.9324
33.303	Low	LowerMiddle	Male	Conservation biology	43.4346	53.2178	33.6515
33.697	Low	LowerMiddle	Male	Conservation biology	44.517	54.649	34.385
34.091	Low	LowerMiddle	Male	Conservation biology	45.6263	56.1194	35.1332
34.485	Low	LowerMiddle	Male	Conservation biology	46.7632	57.63	35.8965
34.879	Low	LowerMiddle	Male	Conservation biology	47.9285	59.182	36.675
35.273	Low	LowerMiddle	Male	Conservation biology	49.1229	60.7765	37.4692
35.667	Low	LowerMiddle	Male	Conservation biology	50.3469	62.4146	38.2793
36.061	Low	LowerMiddle	Male	Conservation biology	51.6015	64.0975	39.1056
36.455	Low	LowerMiddle	Male	Conservation biology	52.8874	65.8264	39.9484
36.848	Low	LowerMiddle	Male	Conservation biology	54.2053	67.6026	40.808
37.242	Low	LowerMiddle	Male	Conservation biology	55.556	69.4272	41.6848
37.636	Low	LowerMiddle	Male	Conservation biology	56.9404	71.3018	42.5791
38.03	Low	LowerMiddle	Male	Conservation biology	58.3593	73.2275	43.4911
38.424	Low	LowerMiddle	Male	Conservation biology	59.8135	75.2057	44.4214
38.818	Low	LowerMiddle	Male	Conservation biology	61.304	77.2379	45.3701
39.212	Low	LowerMiddle	Male	Conservation biology	62.8317	79.3256	46.3377
39.606	Low	LowerMiddle	Male	Conservation biology	64.3974	81.4702	47.3245
40	Low	LowerMiddle	Male	Conservation biology	66.0021	83.6733	48.3308
1	Low	LowerMiddle	Female	Conservation biology	2.99164	3.66499	2.31828
1.232	Low	LowerMiddle	Female	Conservation biology	3.04776	3.72803	2.36748
1.465	Low	LowerMiddle	Female	Conservation biology	3.10493	3.79222	2.41764
1.697	Low	LowerMiddle	Female	Conservation biology	3.16318	3.85757	2.46878
1.929	Low	LowerMiddle	Female	Conservation biology	3.22251	3.92412	2.52091
2.162	Low	LowerMiddle	Female	Conservation biology	3.28297	3.99189	2.57404
2.394	Low	LowerMiddle	Female	Conservation biology	3.34455	4.06091	2.6282
2.626	Low	LowerMiddle	Female	Conservation biology	3.40729	4.1312	2.68339
2.859	Low	LowerMiddle	Female	Conservation biology	3.47121	4.20278	2.73964
3.091	Low	LowerMiddle	Female	Conservation biology	3.53633	4.2757	2.79696
3.323	Low	LowerMiddle	Female	Conservation biology	3.60267	4.34997	2.85536
3.556	Low	LowerMiddle	Female	Conservation biology	3.67025	4.42563	2.91487
3.788	Low	LowerMiddle	Female	Conservation biology	3.7391	4.5027	2.9755
4.02	Low	LowerMiddle	Female	Conservation biology	3.80924	4.58123	3.03726
4.253	Low	LowerMiddle	Female	Conservation biology	3.8807	4.66123	3.10018
4.485	Low	LowerMiddle	Female	Conservation biology	3.9535	4.74274	3.16426
4.717	Low	LowerMiddle	Female	Conservation biology	4.02767	4.8258	3.22953
4.949	Low	LowerMiddle	Female	Conservation biology	4.10322	4.91044	3.296
5.182	Low	LowerMiddle	Female	Conservation biology	4.18019	4.9967	3.36369
5.414	Low	LowerMiddle	Female	Conservation biology	4.25861	5.08461	3.43261
5.646	Low	LowerMiddle	Female	Conservation biology	4.3385	5.17421	3.50279
5.879	Low	LowerMiddle	Female	Conservation biology	4.41989	5.26554	3.57423
6.111	Low	LowerMiddle	Female	Conservation biology	4.5028	5.35864	3.64696
6.343	Low	LowerMiddle	Female	Conservation biology	4.58727	5.45355	3.72099
6.576	Low	LowerMiddle	Female	Conservation biology	4.67332	5.5503	3.79634
6.808	Low	LowerMiddle	Female	Conservation biology	4.76099	5.64895	3.87303
7.04	Low	LowerMiddle	Female	Conservation biology	4.8503	5.74954	3.95106
7.273	Low	LowerMiddle	Female	Conservation biology	4.94129	5.85211	4.03047
7.505	Low	LowerMiddle	Female	Conservation biology	5.03398	5.95671	4.11126
7.737	Low	LowerMiddle	Female	Conservation biology	5.12842	6.06339	4.19345
7.97	Low	LowerMiddle	Female	Conservation biology	5.22462	6.17219	4.27706
8.202	Low	LowerMiddle	Female	Conservation biology	5.32263	6.28316	4.36211
8.434	Low	LowerMiddle	Female	Conservation biology	5.42248	6.39636	4.4486
8.667	Low	LowerMiddle	Female	Conservation biology	5.5242	6.51183	4.53657
8.899	Low	LowerMiddle	Female	Conservation biology	5.62783	6.62964	4.62602
9.131	Low	LowerMiddle	Female	Conservation biology	5.73341	6.74983	4.71698
9.364	Low	LowerMiddle	Female	Conservation biology	5.84096	6.87247	4.80945
9.596	Low	LowerMiddle	Female	Conservation biology	5.95053	6.9976	4.90346
9.828	Low	LowerMiddle	Female	Conservation biology	6.06216	7.12529	4.99903
10.061	Low	LowerMiddle	Female	Conservation biology	6.17588	7.2556	5.09616
10.293	Low	LowerMiddle	Female	Conservation biology	6.29173	7.38859	5.19488
10.525	Low	LowerMiddle	Female	Conservation biology	6.40976	7.52432	5.2952
10.758	Low	LowerMiddle	Female	Conservation biology	6.53	7.66286	5.39715
10.99	Low	LowerMiddle	Female	Conservation biology	6.6525	7.80427	5.50073
11.222	Low	LowerMiddle	Female	Conservation biology	6.7773	7.94862	5.60597
11.455	Low	LowerMiddle	Female	Conservation biology	6.90443	8.09598	5.71289
11.687	Low	LowerMiddle	Female	Conservation biology	7.03395	8.24641	5.8215
11.919	Low	LowerMiddle	Female	Conservation biology	7.16591	8.4	5.93181
12.152	Low	LowerMiddle	Female	Conservation biology	7.30033	8.55681	6.04386
12.384	Low	LowerMiddle	Female	Conservation biology	7.43728	8.71691	6.15765
12.616	Low	LowerMiddle	Female	Conservation biology	7.5768	8.88039	6.27321
12.848	Low	LowerMiddle	Female	Conservation biology	7.71893	9.04731	6.39055
13.081	Low	LowerMiddle	Female	Conservation biology	7.86373	9.21777	6.5097
13.313	Low	LowerMiddle	Female	Conservation biology	8.01125	9.39183	6.63067
13.545	Low	LowerMiddle	Female	Conservation biology	8.16154	9.56958	6.75349
13.778	Low	LowerMiddle	Female	Conservation biology	8.31464	9.75111	6.87817
14.01	Low	LowerMiddle	Female	Conservation biology	8.47062	9.9365	7.00474
14.242	Low	LowerMiddle	Female	Conservation biology	8.62952	10.1258	7.13321
14.475	Low	LowerMiddle	Female	Conservation biology	8.7914	10.3192	7.26361
14.707	Low	LowerMiddle	Female	Conservation biology	8.95632	10.5167	7.39596
14.939	Low	LowerMiddle	Female	Conservation biology	9.12433	10.7184	7.53028
15.172	Low	LowerMiddle	Female	Conservation biology	9.2955	10.9244	7.6666
15.404	Low	LowerMiddle	Female	Conservation biology	9.46987	11.1348	7.80494
15.636	Low	LowerMiddle	Female	Conservation biology	9.64752	11.3497	7.94532
15.869	Low	LowerMiddle	Female	Conservation biology	9.8285	11.5692	8.08777
16.101	Low	LowerMiddle	Female	Conservation biology	10.0129	11.7934	8.23231
16.333	Low	LowerMiddle	Female	Conservation biology	10.2007	12.0224	8.37897
16.566	Low	LowerMiddle	Female	Conservation biology	10.3921	12.2564	8.52777
16.798	Low	LowerMiddle	Female	Conservation biology	10.587	12.4953	8.67874
17.03	Low	LowerMiddle	Female	Conservation biology	10.7856	12.7393	8.83191
17.263	Low	LowerMiddle	Female	Conservation biology	10.9879	12.9886	8.9873
17.495	Low	LowerMiddle	Female	Conservation biology	11.1941	13.2432	9.14495
17.727	Low	LowerMiddle	Female	Conservation biology	11.4041	13.5032	9.30488
17.96	Low	LowerMiddle	Female	Conservation biology	11.618	13.7689	9.46711
18.192	Low	LowerMiddle	Female	Conservation biology	11.8359	14.0402	9.63169
18.424	Low	LowerMiddle	Female	Conservation biology	12.058	14.3173	9.79864
18.657	Low	LowerMiddle	Female	Conservation biology	12.2842	14.6003	9.96799
18.889	Low	LowerMiddle	Female	Conservation biology	12.5146	14.8894	10.1398
19.121	Low	LowerMiddle	Female	Conservation biology	12.7494	15.1847	10.314
19.354	Low	LowerMiddle	Female	Conservation biology	12.9885	15.4863	10.4908
19.586	Low	LowerMiddle	Female	Conservation biology	13.2322	15.7944	10.67
19.818	Low	LowerMiddle	Female	Conservation biology	13.4804	16.109	10.8519
20.051	Low	LowerMiddle	Female	Conservation biology	13.7333	16.4303	11.0363
20.283	Low	LowerMiddle	Female	Conservation biology	13.9909	16.7585	11.2234
20.515	Low	LowerMiddle	Female	Conservation biology	14.2534	17.0937	11.4131
20.747	Low	LowerMiddle	Female	Conservation biology	14.5208	17.436	11.6056
20.98	Low	LowerMiddle	Female	Conservation biology	14.7932	17.7856	11.8008
21.212	Low	LowerMiddle	Female	Conservation biology	15.0707	18.1426	11.9987
21.444	Low	LowerMiddle	Female	Conservation biology	15.3534	18.5073	12.1995
21.677	Low	LowerMiddle	Female	Conservation biology	15.6414	18.8797	12.4031
21.909	Low	LowerMiddle	Female	Conservation biology	15.9348	19.26	12.6096
22.141	Low	LowerMiddle	Female	Conservation biology	16.2337	19.6484	12.8191
22.374	Low	LowerMiddle	Female	Conservation biology	16.5383	20.045	13.0315
22.606	Low	LowerMiddle	Female	Conservation biology	16.8485	20.4501	13.247
22.838	Low	LowerMiddle	Female	Conservation biology	17.1646	20.8637	13.4655
23.071	Low	LowerMiddle	Female	Conservation biology	17.4866	21.2861	13.687
23.303	Low	LowerMiddle	Female	Conservation biology	17.8146	21.7175	13.9118
23.535	Low	LowerMiddle	Female	Conservation biology	18.1488	22.158	14.1397
23.768	Low	LowerMiddle	Female	Conservation biology	18.4893	22.6078	14.3708
24	Low	LowerMiddle	Female	Conservation biology	18.8361	23.0671	14.6052

## Sheet: Fig2A
Language	Income	N.Years.Res	median	lwr	upr
Native	High	1	-1.8841	-2.68256	-1.2243
Native	High	2	-2.01044	-2.83589	-1.31937
Native	High	3	-2.13816	-3.0029	-1.42176
Native	High	4	-2.27786	-3.17615	-1.5322
Native	High	5	-2.43224	-3.36189	-1.65082
Native	High	6	-2.58764	-3.54857	-1.78237
Native	High	7	-2.75263	-3.73882	-1.9292
Native	High	8	-2.92216	-3.94454	-2.06467
Native	High	9	-3.10723	-4.17649	-2.21322
Native	High	10	-3.2919	-4.40193	-2.37159
Native	High	11	-3.49259	-4.64557	-2.52905
Native	High	12	-3.70087	-4.95586	-2.69979
Native	High	13	-3.91992	-5.22124	-2.86545
Native	High	14	-4.14865	-5.51407	-3.02524
Native	High	15	-4.39321	-5.85592	-3.21343
Native	High	16	-4.64398	-6.24278	-3.36609
Native	High	17	-4.90987	-6.63367	-3.51342
Native	High	18	-5.16484	-7.04306	-3.67571
Native	High	19	-5.44153	-7.4364	-3.81291
Native	High	20	-5.76163	-7.86135	-3.93715
Native	High	21	-6.06725	-8.47018	-4.01056
Native	High	22	-6.36474	-9.00397	-4.09012
Native	High	23	-6.6809	-9.69495	-4.18262
Native	High	24	-7.01762	-10.3899	-4.24492
Native	High	25	-7.35736	-11.0789	-4.08353
Native	High	26	-7.69646	-11.8673	-3.87102
Native	High	27	-8.04905	-12.7987	-3.72781
Native	High	28	-8.39075	-13.852	-3.48558
Native	High	29	-8.70595	-14.9782	-3.15349
Native	High	30	-9.10872	-16.0702	-2.67192
Native	High	31	-9.48885	-17.3543	-1.99193
Native	High	32	-9.83358	-18.7439	-1.313
Native	High	33	-10.1721	-20.2452	-0.54204
Native	High	34	-10.6107	-21.9938	0.65154
Native	High	35	-10.9856	-23.871	2.01884
Native	High	36	-11.3172	-25.7863	3.55832
Native	High	37	-11.7394	-27.8488	5.55514
Native	High	38	-11.904	-30.0713	7.86795
Low	High	1	-2.09734	-3.12502	-1.27023
Low	High	2	-2.27947	-3.33284	-1.43745
Low	High	3	-2.48161	-3.57923	-1.62168
Low	High	4	-2.70138	-3.83081	-1.8031
Low	High	5	-2.94664	-4.15609	-2.01732
Low	High	6	-3.19944	-4.42924	-2.25351
Low	High	7	-3.47854	-4.76494	-2.47906
Low	High	8	-3.78571	-5.11847	-2.73886
Low	High	9	-4.12474	-5.51088	-3.01398
Low	High	10	-4.47655	-5.93072	-3.3143
Low	High	11	-4.872	-6.37136	-3.64195
Low	High	12	-5.30219	-6.86498	-3.99022
Low	High	13	-5.75187	-7.40266	-4.3691
Low	High	14	-6.24775	-8.0839	-4.76047
Low	High	15	-6.79488	-8.77735	-5.20804
Low	High	16	-7.39077	-9.55004	-5.67161
Low	High	17	-8.03599	-10.3198	-6.17329
Low	High	18	-8.71574	-11.1261	-6.70444
Low	High	19	-9.45459	-12.1142	-7.30761
Low	High	20	-10.258	-13.234	-7.9128
Low	High	21	-11.1374	-14.3921	-8.54226
Low	High	22	-12.1016	-15.7905	-9.2183
Low	High	23	-13.1537	-17.2866	-9.99248
Low	High	24	-14.3034	-18.8274	-10.6207
Low	High	25	-15.5257	-20.5371	-11.4862
Low	High	26	-16.8286	-22.3687	-12.4127
Low	High	27	-18.2641	-24.4369	-13.378
Low	High	28	-19.8229	-26.6458	-14.2721
Low	High	29	-21.4521	-29.1713	-15.3214
Low	High	30	-23.2332	-31.9482	-16.3568
Low	Lower-middle	1	-2.61054	-3.69014	-1.84027
Low	Lower-middle	2	-2.8354	-3.95632	-2.01203
Low	Lower-middle	3	-3.07724	-4.22019	-2.2078
Low	Lower-middle	4	-3.33579	-4.51833	-2.43865
Low	Lower-middle	5	-3.61455	-4.85581	-2.68565
Low	Lower-middle	6	-3.93977	-5.23258	-2.9485
Low	Lower-middle	7	-4.26677	-5.62245	-3.22965
Low	Lower-middle	8	-4.62715	-6.03129	-3.54863
Low	Lower-middle	9	-5.01877	-6.50071	-3.88505
Low	Lower-middle	10	-5.43764	-7.01947	-4.23242
Low	Lower-middle	11	-5.89725	-7.58437	-4.63772
Low	Lower-middle	12	-6.38748	-8.15908	-5.08486
Low	Lower-middle	13	-6.92902	-8.7712	-5.52429
Low	Lower-middle	14	-7.5087	-9.50655	-5.99301
Low	Lower-middle	15	-8.14353	-10.285	-6.52126
Low	Lower-middle	16	-8.84573	-11.141	-7.0812
Low	Lower-middle	17	-9.60858	-12.0189	-7.65514
Low	Lower-middle	18	-10.4123	-13.0528	-8.29024
Low	Lower-middle	19	-11.2844	-14.17	-8.96025
Low	Lower-middle	20	-12.2215	-15.386	-9.66987
Low	Lower-middle	21	-13.2353	-16.7407	-10.4825
Low	Lower-middle	22	-14.3424	-18.2094	-11.3526
Low	Lower-middle	23	-15.534	-19.677	-12.223
Low	Lower-middle	24	-16.8162	-21.2964	-13.1555

## Sheet: Fig2B
Language	Income	N.Years.Res	median	lwr	upr
Native	High	1	-1.71635	-2.3261	-1.18389
Native	High	2	-1.83128	-2.46275	-1.2726
Native	High	3	-1.95183	-2.61647	-1.36717
Native	High	4	-2.07687	-2.76841	-1.47188
Native	High	5	-2.20988	-2.91781	-1.57387
Native	High	6	-2.34801	-3.07734	-1.68021
Native	High	7	-2.49663	-3.25038	-1.78838
Native	High	8	-2.64525	-3.44352	-1.91389
Native	High	9	-2.80685	-3.64743	-2.04862
Native	High	10	-2.97166	-3.85178	-2.18805
Native	High	11	-3.14187	-4.07624	-2.32929
Native	High	12	-3.32185	-4.30256	-2.46402
Native	High	13	-3.50762	-4.54196	-2.61467
Native	High	14	-3.69479	-4.82569	-2.73444
Native	High	15	-3.89628	-5.09205	-2.84795
Native	High	16	-4.09537	-5.38121	-2.94468
Native	High	17	-4.28725	-5.72229	-3.02361
Native	High	18	-4.46154	-6.08562	-3.07945
Native	High	19	-4.65832	-6.49398	-3.10255
Native	High	20	-4.83989	-6.90416	-3.05725
Native	High	21	-5.02213	-7.34603	-2.95576
Native	High	22	-5.20256	-7.85834	-2.79987
Native	High	23	-5.34787	-8.34756	-2.55619
Native	High	24	-5.47123	-8.85968	-2.22771
Native	High	25	-5.5891	-9.39762	-1.87794
Native	High	26	-5.65521	-10.008	-1.34575
Native	High	27	-5.67929	-10.6205	-0.795739
Native	High	28	-5.6599	-11.263	-0.0540133
Native	High	29	-5.66211	-12.0255	0.843961
Native	High	30	-5.54281	-12.9451	1.94262
Native	High	31	-5.37101	-14.0813	3.57291
Native	High	32	-5.12698	-15.0525	5.102
Native	High	33	-4.74606	-15.9683	7.13071
Native	High	34	-4.25349	-17.1738	9.43047
Native	High	35	-3.66043	-18.4867	12.3208
Native	High	36	-2.88944	-19.8975	15.5916
Native	High	37	-1.95109	-21.4064	19.4179
Native	High	38	-0.760731	-22.6873	23.8349
Low	High	1	-1.01378	-1.7882	-0.0295153
Low	High	2	-1.11161	-1.90933	-0.103426
Low	High	3	-1.22702	-2.05165	-0.186138
Low	High	4	-1.3471	-2.21552	-0.291115
Low	High	5	-1.48162	-2.40213	-0.38328
Low	High	6	-1.6207	-2.60705	-0.490122
Low	High	7	-1.77668	-2.82053	-0.614662
Low	High	8	-1.9515	-3.02493	-0.733554
Low	High	9	-2.1369	-3.26433	-0.897319
Low	High	10	-2.3562	-3.54156	-1.05547
Low	High	11	-2.57151	-3.80836	-1.21802
Low	High	12	-2.81844	-4.12584	-1.40812
Low	High	13	-3.0801	-4.51414	-1.62115
Low	High	14	-3.38701	-4.9425	-1.8336
Low	High	15	-3.73233	-5.44648	-2.0595
Low	High	16	-4.08368	-5.95312	-2.30098
Low	High	17	-4.46174	-6.4913	-2.46417
Low	High	18	-4.87813	-7.11228	-2.69737
Low	High	19	-5.34115	-7.93924	-2.95805
Low	High	20	-5.84891	-8.67569	-3.10127
Low	High	21	-6.39272	-9.57892	-3.40197
Low	High	22	-6.99641	-10.5003	-3.54937
Low	High	23	-7.64639	-11.5279	-3.75701
Low	High	24	-8.35955	-12.8837	-3.98251
Low	High	25	-9.1506	-14.1202	-4.07759
Low	High	26	-10.0444	-15.5449	-4.31895
Low	High	27	-11.0595	-17.222	-4.48021
Low	High	28	-12.1048	-19.1246	-4.71793
Low	High	29	-13.2937	-21.267	-4.96307
Low	High	30	-14.5366	-23.7109	-4.89503
Low	Lower-middle	1	-0.572546	-1.42784	0.756909
Low	Lower-middle	2	-0.639396	-1.53208	0.763163
Low	Lower-middle	3	-0.711287	-1.65247	0.733532
Low	Lower-middle	4	-0.795097	-1.7816	0.690531
Low	Lower-middle	5	-0.879788	-1.92572	0.627908
Low	Lower-middle	6	-0.973365	-2.07591	0.612348
Low	Lower-middle	7	-1.07924	-2.24193	0.555907
Low	Lower-middle	8	-1.19437	-2.4103	0.466543
Low	Lower-middle	9	-1.32272	-2.61721	0.422034
Low	Lower-middle	10	-1.47505	-2.82174	0.356461
Low	Lower-middle	11	-1.61677	-3.07779	0.312631
Low	Lower-middle	12	-1.78337	-3.32396	0.192032
Low	Lower-middle	13	-1.98077	-3.62268	0.133964
Low	Lower-middle	14	-2.16856	-3.97802	0.00866482
Low	Lower-middle	15	-2.35624	-4.38624	-0.0677302
Low	Lower-middle	16	-2.61343	-4.82662	-0.0731552
Low	Lower-middle	17	-2.89431	-5.36308	-0.155265
Low	Lower-middle	18	-3.19282	-5.93144	-0.243258
Low	Lower-middle	19	-3.48571	-6.52201	-0.282891
Low	Lower-middle	20	-3.86237	-7.18999	-0.297499
Low	Lower-middle	21	-4.26325	-7.89515	-0.22639
Low	Lower-middle	22	-4.7012	-8.72498	-0.245441
Low	Lower-middle	23	-5.16048	-9.62995	-0.12234
Low	Lower-middle	24	-5.68075	-10.6225	-0.0829547

## Sheet: Fig2C
Language	Income	N.Years.Res	median	lwr	upr
Native	High	1	-46.6582	-57.5001	-32.6632
Native	High	2	-45.9973	-56.521	-32.6521
Native	High	3	-45.3321	-55.6032	-32.4433
Native	High	4	-44.6639	-54.6279	-32.4153
Native	High	5	-43.9444	-53.7683	-32.2239
Native	High	6	-43.2558	-52.8902	-32.0227
Native	High	7	-42.4875	-51.8291	-31.8159
Native	High	8	-41.8205	-51.0711	-31.4047
Native	High	9	-41.1456	-50.0077	-31.287
Native	High	10	-40.4939	-48.8995	-31.0035
Native	High	11	-39.7769	-48.1054	-30.6238
Native	High	12	-39.0614	-47.1432	-30.2849
Native	High	13	-38.2304	-46.0985	-29.5813
Native	High	14	-37.526	-45.25	-29.1983
Native	High	15	-36.6832	-44.535	-28.5606
Native	High	16	-35.8921	-43.8435	-27.8081
Native	High	17	-35.1322	-43.2904	-27.1533
Native	High	18	-34.4065	-42.6721	-26.3136
Native	High	19	-33.7045	-41.9549	-25.123
Native	High	20	-32.9858	-41.5635	-24.1884
Native	High	21	-32.1447	-41.22	-22.8174
Native	High	22	-31.3225	-41.0129	-21.2264
Native	High	23	-30.4191	-40.8407	-19.7386
Native	High	24	-29.6088	-40.4536	-18.0906
Native	High	25	-28.7634	-40.2492	-16.6694
Native	High	26	-27.9754	-40.0773	-14.7968
Native	High	27	-27.257	-39.9716	-12.753
Native	High	28	-26.4473	-40.0895	-11.1028
Native	High	29	-25.5323	-40.053	-9.25994
Native	High	30	-24.6168	-39.8549	-7.28074
Native	High	31	-23.6791	-39.7254	-5.31664
Native	High	32	-22.846	-39.7698	-3.26506
Native	High	33	-21.882	-39.5763	-1.15455
Native	High	34	-21.0245	-39.4391	1.0603
Native	High	35	-20.0831	-39.3055	3.28844
Native	High	36	-19.2804	-39.2854	5.5863
Native	High	37	-18.2763	-39.0388	7.94484
Native	High	38	-17.3191	-39.0968	10.3561
Low	High	1	-51.464	-65.6962	-32.3143
Low	High	2	-51.8905	-65.587	-34.0113
Low	High	3	-52.3446	-65.4379	-35.6791
Low	High	4	-52.8419	-65.1267	-36.4991
Low	High	5	-53.2295	-64.9412	-37.9324
Low	High	6	-53.6591	-64.9168	-39.3399
Low	High	7	-54.1409	-64.8797	-40.916
Low	High	8	-54.4951	-64.7276	-42.2877
Low	High	9	-54.8265	-64.5817	-43.1497
Low	High	10	-55.188	-64.5681	-44.1989
Low	High	11	-55.4963	-64.6212	-45.4227
Low	High	12	-55.9236	-64.4585	-46.0399
Low	High	13	-56.3121	-64.5066	-46.7148
Low	High	14	-56.7033	-64.411	-47.2027
Low	High	15	-56.9874	-64.642	-47.5742
Low	High	16	-57.3938	-64.9729	-47.7422
Low	High	17	-57.7546	-65.3246	-48.1418
Low	High	18	-58.0634	-65.6174	-48.2865
Low	High	19	-58.4074	-66.0899	-48.3403
Low	High	20	-58.8571	-66.5298	-48.5626
Low	High	21	-59.2556	-67.0871	-48.7985
Low	High	22	-59.5145	-67.6485	-49.0915
Low	High	23	-59.8015	-68.2974	-49.3396
Low	High	24	-60.049	-69.0967	-49.327
Low	High	25	-60.3382	-69.8714	-49.0789
Low	High	26	-60.7239	-70.4987	-49.0042
Low	High	27	-61.093	-71.1943	-48.7432
Low	High	28	-61.4888	-71.7981	-48.1647
Low	High	29	-61.8238	-72.4069	-47.4947
Low	High	30	-62.1789	-73.0707	-47.1766
Low	Lower-middle	1	-64.4416	-75.9267	-49.5538
Low	Lower-middle	2	-64.7226	-75.7425	-50.6353
Low	Lower-middle	3	-65.0179	-75.7597	-51.5205
Low	Lower-middle	4	-65.3236	-75.7243	-52.4774
Low	Lower-middle	5	-65.6434	-75.6386	-53.4112
Low	Lower-middle	6	-65.942	-75.5649	-54.328
Low	Lower-middle	7	-66.2476	-75.4957	-55.1537
Low	Lower-middle	8	-66.5526	-75.4374	-55.9798
Low	Lower-middle	9	-66.8716	-75.4718	-56.7089
Low	Lower-middle	10	-67.1376	-75.4995	-57.5892
Low	Lower-middle	11	-67.391	-75.3568	-58.3172
Low	Lower-middle	12	-67.6805	-75.4171	-59.0443
Low	Lower-middle	13	-67.9666	-75.4218	-59.6422
Low	Lower-middle	14	-68.2092	-75.3151	-60.2483
Low	Lower-middle	15	-68.5455	-75.5201	-60.5962
Low	Lower-middle	16	-68.8172	-75.6903	-60.8928
Low	Lower-middle	17	-69.0197	-75.8776	-61.1891
Low	Lower-middle	18	-69.256	-76.0503	-61.2619
Low	Lower-middle	19	-69.5601	-76.2795	-61.4578
Low	Lower-middle	20	-69.7954	-76.7992	-61.6618
Low	Lower-middle	21	-70.0401	-77.0552	-61.6787
Low	Lower-middle	22	-70.3454	-77.4793	-61.6547
Low	Lower-middle	23	-70.5677	-77.9511	-61.7142
Low	Lower-middle	24	-70.7354	-78.3111	-61.4619

## Sheet: Fig2D
Language	Income	N.Years.Res	median	lwr	upr
Native	High	1	-48.0192	-57.6246	-35.6093
Native	High	2	-47.0599	-56.4862	-35.1432
Native	High	3	-46.0493	-55.2344	-34.4912
Native	High	4	-45.1106	-54.0294	-34.152
Native	High	5	-44.1273	-53.0179	-33.831
Native	High	6	-43.1787	-51.8255	-33.6132
Native	High	7	-42.1124	-50.5217	-33.2075
Native	High	8	-41.1295	-49.1672	-32.5537
Native	High	9	-40.108	-47.8762	-31.7855
Native	High	10	-39.0519	-46.7495	-30.9624
Native	High	11	-38.0219	-45.4502	-30.0908
Native	High	12	-36.9569	-44.3063	-29.0425
Native	High	13	-35.8253	-43.0827	-27.954
Native	High	14	-34.7378	-42.0628	-26.7691
Native	High	15	-33.5813	-40.979	-25.4263
Native	High	16	-32.4069	-39.9786	-24.3295
Native	High	17	-31.1553	-39.166	-22.8576
Native	High	18	-29.988	-38.2083	-21.3885
Native	High	19	-28.824	-37.3116	-19.6581
Native	High	20	-27.6384	-36.4342	-17.7931
Native	High	21	-26.3802	-35.664	-15.7976
Native	High	22	-24.929	-35.1857	-13.4748
Native	High	23	-23.6556	-34.7093	-11.3762
Native	High	24	-22.265	-34.1782	-9.14542
Native	High	25	-20.9194	-33.5579	-6.99152
Native	High	26	-19.4645	-33.0466	-4.75769
Native	High	27	-18.056	-32.5303	-2.37016
Native	High	28	-16.6005	-32.0375	-0.156679
Native	High	29	-15.2041	-31.4835	2.31721
Native	High	30	-13.8089	-30.9579	4.84249
Native	High	31	-12.3819	-30.6551	7.58249
Native	High	32	-10.7871	-29.8966	10.3573
Native	High	33	-9.24005	-29.3455	13.3419
Native	High	34	-7.69268	-28.8085	16.1894
Native	High	35	-6.09212	-28.26	19.4331
Native	High	36	-4.27721	-28.0085	22.8253
Native	High	37	-2.63079	-27.5195	26.156
Native	High	38	-0.968832	-27.0547	29.5447
Low	High	1	-28.2473	-48.2123	-0.823829
Low	High	2	-28.4198	-47.6091	-2.61255
Low	High	3	-28.6965	-46.952	-4.24015
Low	High	4	-29.023	-46.437	-5.73144
Low	High	5	-29.5043	-46.0689	-7.52834
Low	High	6	-29.8431	-45.7031	-8.76102
Low	High	7	-30.3272	-45.2796	-10.4705
Low	High	8	-30.5589	-44.6383	-11.6887
Low	High	9	-30.7746	-44.3853	-12.6708
Low	High	10	-31.0148	-44.2009	-13.7578
Low	High	11	-31.2287	-44.0503	-14.9245
Low	High	12	-31.4651	-44.1677	-15.7983
Low	High	13	-31.7546	-44.2391	-16.7298
Low	High	14	-32.0224	-44.0625	-17.228
Low	High	15	-32.182	-43.985	-17.8206
Low	High	16	-32.534	-44.3505	-18.0931
Low	High	17	-32.9724	-44.7242	-18.5037
Low	High	18	-33.0728	-45.2802	-19.0087
Low	High	19	-33.2675	-45.6369	-19.0456
Low	High	20	-33.5246	-46.2158	-18.493
Low	High	21	-33.6163	-46.6284	-18.0655
Low	High	22	-33.7029	-47.5089	-17.6784
Low	High	23	-33.954	-48.3193	-17.2709
Low	High	24	-34.0592	-49.163	-16.884
Low	High	25	-34.2238	-49.6301	-16.5215
Low	High	26	-34.6212	-50.6993	-15.9373
Low	High	27	-35.0142	-51.4159	-15.7292
Low	High	28	-35.3184	-52.0478	-15.0023
Low	High	29	-35.7503	-52.6704	-13.8258
Low	High	30	-36.0398	-53.3501	-13.1586
Low	Lower-middle	1	-16.5897	-40.6598	21.8242
Low	Lower-middle	2	-16.8185	-40.1956	19.8651
Low	Lower-middle	3	-17.0069	-39.5473	17.5372
Low	Lower-middle	4	-17.2764	-38.8771	15.1861
Low	Lower-middle	5	-17.6828	-38.2934	12.7449
Low	Lower-middle	6	-17.8366	-37.7679	10.9993
Low	Lower-middle	7	-18.1779	-36.8411	9.05694
Low	Lower-middle	8	-18.5635	-36.5264	7.48564
Low	Lower-middle	9	-18.9206	-36.2466	6.41614
Low	Lower-middle	10	-19.2216	-35.8484	5.09324
Low	Lower-middle	11	-19.4144	-35.725	3.70734
Low	Lower-middle	12	-19.5352	-35.5766	2.27415
Low	Lower-middle	13	-19.8414	-35.5289	1.31071
Low	Lower-middle	14	-20.0949	-35.4616	0.0860907
Low	Lower-middle	15	-20.3901	-35.8467	-0.589921
Low	Lower-middle	16	-20.4538	-36.2319	-0.661501
Low	Lower-middle	17	-21.0032	-36.6953	-1.26377
Low	Lower-middle	18	-21.3317	-37.2534	-1.51041
Low	Lower-middle	19	-21.5749	-38.0772	-1.77551
Low	Lower-middle	20	-21.9545	-38.7626	-1.45757
Low	Lower-middle	21	-22.2338	-39.6771	-1.37059
Low	Lower-middle	22	-22.6196	-40.101	-1.28149
Low	Lower-middle	23	-22.8826	-40.896	-0.535439
Low	Lower-middle	24	-23.0552	-41.8041	-0.318157
